# Supplementary material for: Correlation of spontaneous radiographic cranial tibial translation with complete cranial cruciate ligament rupture and medial meniscal tears in dogs
Source: PLoS One. 2023 Dec 22;18(12):e0296252. doi: 10.1371/journal.pone.0296252 (PMC10745178; doi:10.1371/journal.pone.0296252)
Supplement: S1 File — (XLSX) [file pone.0296252.s001.xlsx]

## Sheet: Data Legend
Data Legend
Meniscal Tear		MPL		CTT		QA
0	No	0	No	0	No	0	P		<10% rotation
1	Yes	1	Yes	1	Yes	1	R - MILD		10%-25% rotation
						2	R - MODERATE		26-50% rotation
						3	R - SEVERE		>50% rotation
MF
0	female
1	male
Intact
0	spay/neuter
1	intact

## Sheet: n280
	patientid	name	lastname	Sex	MF	Intact	Breed	kg	yrs	Meniscal Tear	MPL	Time between Rads/Sx (days)	new time between	CTT on Rads	Stifle Angle	MPL Grade	kglnkg	yrlnyr	timelntime	anglelnangle
1	589167	Bella	Quire	FS	0	0	Mixed	24	7.3726	1	0	1	1.01	1	135.5	0	147.086	22.836	13.6508	719.834
2	583966	Logan	Marchini	MN	1	0	Rottweiler	64.2	7.70959	1	0	6	6.01	0	132.1	0	52.8059	14.1889	72.1577	663.393
3	582629	Tank	Hupp	MN	1	0	Brittany Spaniel	20.5	12.5315	1	0	8	8.01	0	126.9	0	117.637	1.40488	-0.0460517	633.366
4	581797	Queeney	Keith	FS	0	0	English Bulldog	28.4	3.02466	0	0	19	19.01	0	131.8	0	17.8771	23.1073	-0.0460517	640.414
5	580892	Renegade	Burlone	MN	1	0	Mixed	27	8.36164	1	0	8	8.01	0	132.5	0	88.1292	33.8432	152.304	679.368
6	579905	Mya	Mitchell	FS	0	0	Yorkshire Terrier	3.6	11.1178	1	0	27	27.01	1	132.6	0	9.64749	8.0758	-0.0460517	684.705
7	578164	Sally	DeShong	FS	0	0	Mixed	28.4	7.31233	1	0	0	0.01	1	138.2	0	142.413	8.11876	-0.0460517	619.89
8	577673	Blu	Hayes	MN	1	0	Yorkshire Terrier	7.5	5.11781	1	0	0	0.01	1	130.8	0	101.596	16.6693	1.40325	639.238
9	575398	Bo	Boles	MN	1	0	CKCS	17.7	13.8	0	0	0	0.01	1	131.1	0	126.262	16.1729	0.0100498	641.589
10	573574	Beau	Klinger	MN	1	0	Labrador Retriever	51.8	5.03562	1	0	0	0.01	0	130.4	0	144.746	1.64213	16.6663	649.239
11	573443	Sushi	Vivar	FS	0	0	Shih Tzu	7.8	9.03836	1	0	0	0.01	0	133.8	0	22.3673	10.7812	-0.0460517	623.987
12	568370	Cotton	Rice	MI	1	1	Autralian Blue Heeler	22.1	1.10685	1	0	19	19.01	0	131.9	0	12.7441	16.7622	72.1577	667.53
13	565172	Athena	Dayagdag	FS	0	0	Doberman Pinscher	30.9	2.53699	0	0	21	21.01	0	136.3	0	5.78505	17.4839	19.807	649.239
14	564726	Marley	Greer	MN	1	0	Black Mouth Cur	18.5	11.4192	1	0	14	14.01	1	132.3	0	31.5716	16.7031	-0.0460517	682.332
15	564696	Stella	Jones	FS	0	0	Golden Retriever	34.9	4.02192	1	0	5	5.01	0	134.3	0	387.441	6.59395	55.9838	689.454
16	562460	Delilah	Rafferty	FS	0	0	Yorkshire Terrier	3.4	10.0301	0	1	0	0.01	1	138.2	2	76.2733	14.7288	0.0100498	665.166
17	560095	Belle	Bokas	FS	0	0	Labrador Retriever	34.5	2.26849	0	0	0	0.01	0	143.5	0	220.904	2.31965	10.7785	659.26
18	558609	Toby	Angelino	MN	1	0	Mixed	50.9	7.52055	1	0	2	2.01	0	143	0	185.331	3.54535	36.9832	657.49
19	557932	Reagan	Wiedenmann	FS	0	0	Mixed	6.5	7.65753	0	1	0	0.01	0	133.6	4	267.201	15.7466	10.7785	645.118
20	553138	Finn	Golfieri	MN	1	0	Havanese	9.8	8.95342	1	0	0	0.01	0	135.8	0	129.924	20.6639	230.504	694.207
21	550693	Sugar	Sadiq	FS	0	0	Mixed	5.5	12.2493	0	0	0	0.01	0	143.4	0	102.036	15.4803	-0.0460517	708.494
22	549423	Noel	Santiago	MN	1	0	Yorkshire Terrier	8.3	12.5644	1	0	23	23.01	0	131.6	0	46.2554	25.2739	55.9838	635.714
23	547139	Sadie	Ashbrook	FS	0	0	Mixed	17.8	6.06027	1	0	21	21.01	1	136.6	0	67.1856	3.42293	-0.0460517	653.363
24	546982	Koda	Wenzel	MN	1	0	Husky	32.5	3.02192	1	0	0	0.01	0	128	0	69.643	4.79977	-0.0460517	712.072
25	544623	Maggie Moo	Davis	FS	0	0	Mixed	32	7.28219	1	0	1	1.01	0	139.8	0	96.3429	16.644	133.65	619.305
26	543098	Brooklynn	Stallone	FS	0	0	Mixed	9.8	4.66301	0	0	3	3.01	1	133.1	0	150.373	6.87489	-0.0460517	650.416
27	542824	Caesar	Giampietro	MN	1	0	Mixed	33	6.63288	0	0	7	7.01	0	128.6	0	116.735	1.53663	72.1577	663.984
28	541503	Rocket	Hockman	MN	1	0	Australian Cattle Dog	25.5	6.18356	1	1	5	5.01	1	131.2	2	61.9187	31.6827	16.6663	614.627
29	541349	Little Girl	Wingate	FS	0	0	Rottweiler	41.5	7.92055	1	0	9	9.01	0	135.2	0	38.7752	20.9384	-0.0460517	635.127
30	539508	Oreo	Padilla	MN	1	0	Pitbull	27.9	2.64384	0	0	17	17.01	0	128.9	0	141.947	15.2896	-0.0460517	701.346
31	538578	Ollie	Dulay	MN	1	0	English Bulldog	32.2	3.08493	0	0	3	3.01	0	142.4	0	142.413	12.6369	-0.0460517	633.953
32	538154	Rufus	Henson	MN	1	0	Mixed	32	4.99178	0	0	0	0.01	0	126.3	0	122.617	17.4753	16.6663	691.83
33	537804	Elsa	Dufort	FS	0	0	Mixed	24	6.03562	0	0	11	11.01	0	140.6	0	95.9074	19.889	26.4108	622.816
34	537635	Harley	Brakeman	MN	1	0	Doberman Pinscher	47	8.67397	1	0	0	0.01	0	126.5	0	84.7105	4.02734	68.0438	684.705
35	537286	Baby	Bostick	FS	0	0	Yorkshire Terrier	5.2	8.02466	1	1	0	0.01	0	135.7	4	95.0375	3.34768	55.9838	643.353
36	536068	Lula	Gustafson	FS	0	0	Labrador Retriever	30.1	5.07397	1	0	8	8.01	0	133.1	0	95.9074	0.76007	19.807	676.998
37	535400	Daisy	Ozment	FS	0	0	German Shorthaired Pointer	33.6	10.3507	1	0	0	0.01	0	126.9	0	85.9897	37.1363	0.0100498	636.301
38	535400	Daisy	Ozment	FS	0	0	German Shorthaired Pointer	39.9	9.94247	0	0	7	7.01	0	144.7	0	126.718	19.9241	-0.0460517	686.485
39	535061	Hoot	Babicz	MN	1	0	Border Collie	18.2	7.19178	1	0	23	23.01	0	135.2	0	124.437	21.3294	171.348	706.706
40	534030	Jack	Bock	MN	1	0	Mixed	33.5	2.01096	1	0	0	0.01	0	130.1	0	97.6516	4.11217	93.3451	700.75
41	533502	Sofia	Deboben	FS	0	0	Mixed	8.4	10.0247	1	1	0	0.01	0	131.3	2	88.9876	17.7572	16.6663	647.472
42	532714	Conan	Oswalt	MN	1	0	Mixed	26.8	13.1397	1	0	41	41.01	1	137.9	0	90.7089	23.062	-0.0460517	618.135
43	532269	Ava	Sargent	FS	0	0	Mixed	5.6	5.01096	1	0	0	0.01	0	138.8	0	140.085	12.9313	205.514	668.712
44	530360	Singita	Guthrie	FS	0	0	Rottweiler	38.9	5.0274	1	0	0	0.01	0	127.8	0	84.7105	6.81298	80.5141	651.006
45	529288	She-Ra	Rouse	FS	0	0	Mixed	29.9	8.01096	0	0	2	2.01	0	131.1	0	168.899	4.67396	138.275	716.25
46	525237	Bandos	Kapp	MN	1	0	American Bulldog	35.4	7.84932	1	0	1	1.01	0	131.5	0	119.896	13.7668	166.552	635.714
47	521126	Roca	Coleman	FS	0	0	Rottweiler	39.4	2.14795	0	0	8	8.01	0	132.8	0	172.743	0.41317	-0.0460517	638.063
48	517146	Tyler	Coleman	MN	1	0	Miniature Poodle	9.8	6.01096	0	0	0	0.01	1	128.5	0	22.3673	17.7572	-0.0460517	615.212
49	517077	Zeus	Hehn	MN	1	0	Bichon Frise	6.7	8.0411	1	0	23	23.01	1	135.9	0	167.462	19.8013	1.40325	662.212
50	515009	Thor	Hemenway	MN	1	0	Yorkshire Terrier	4.1	8.27397	0	1	9	9.01	1	132.8	3	4.61136	26.7778	89.0306	648.061
51	514140	Taz	Panzeter	MN	1	0	Miniature Australian Shepherd	12.5	8.02192	1	0	0	0.01	1	138.4	0	13.0351	23.0802	10.7785	703.727
52	512857	Samuel L.	Jackson	MN	1	0	Mastiff	86.8	4.43014	1	0	19	19.01	0	139.6	0	110.011	2.01932	8.07329	682.926
53	512360	Mya	Godfrey	FS	0	0	Great Dane	55.1	2.51507	1	0	6	6.01	0	134.5	0	29.4708	28.2238	8.07329	709.687
54	510318	Merlin	Dillow	MN	1	0	Black Mouth Cur	47.9	3.11781	0	1	14	14.01	0	134.2	2	95.0375	14.5483	-0.0460517	681.147
55	509922	Piggy	Benitez	FS	0	0	Mixed	36.2	9.27671	0	0	57	57.01	0	140.4	0	80.4719	3.90692	-0.0460517	716.25
56	508828	Roxie	Kucin	FS	0	0	Mixed	30	7.62192	0	0	0	0.01	0	142.8	0	24.6894	20.452	-0.0460517	636.889
57	508603	Principessa	Ventre	FS	0	0	Mixed	16.5	10.674	1	0	19	19.01	0	130.5	0	50.8621	16.6946	-0.0460517	666.348
58	503659	Keela	Pino	FS	0	0	Mixed	21.8	3.06027	0	0	0	0.01	1	133.5	0	94.603	1.60838	230.504	658.67
59	503659	Keela	Pino	FS	0	0	Mixed	22.4	3.68219	1	0	0	0.01	0	143.4	0	121.255	4.77454	-0.0460517	654.542
60	503620	Ellie	Martin	FS	0	0	Australian Shepherd	28.7	8.00274	1	0	37	37.01	0	127.7	0	120.802	5.13066	225.47	667.53
61	503583	Anja	Paulk	FS	0	0	Doberman Pinscher	40.6	4.54247	1	0	0	0.01	0	133	0	130.842	12.756	16.6663	634.54
62	502311	Kimber	Taylor	FS	0	0	Catahoula Leopard Dog	33.3	2.08767	1	0	23	23.01	1	135.3	0	149.903	3.30159	68.0438	679.961
63	502166	Duff	Bower	MN	1	0	Scottish Terrier	14.5	9.36164	0	0	0	0.01	1	130.4	0	127.633	7.52936	5.56905	623.401
64	497887	Alli	Schmidt	FS	0	0	Labrador Retriever	38.8	7.5589	1	0	0	0.01	0	141.6	0	129.924	1.11932	0.0100498	666.939
65	497247	Duke	Lambeta	MN	1	0	Mixed	38.9	6.66301	1	0	0	0.01	0	130.2	0	11.3122	23.0802	10.7785	679.368
66	497052	Bella Vista	Johnson	FS	0	0	Labrador Retriever	34.6	8.27123	0	0	8	8.01	1	140	0	177.084	3.03404	33.38	671.67
67	495755	Malaya	Simmons	FS	0	0	Mixed	28.6	9.03562	1	0	11	11.01	0	128.3	0	230.454	10.7888	5.56905	653.363
68	495345	Trigger	Reneer	MN	1	0	Pitbull	26	3.33973	0	0	22	22.01	0	138.8	0	119.896	25.1725	10.7785	655.721
69	494223	Nala	Ortega	FS	0	0	Pitbull	28.6	1.60548	1	1	9	9.01	0	137.5	1	15.1118	8.35598	-0.0460517	637.476
70	492352	Floyd	O'Loughlin	MN	1	0	Whippet	26.3	14.0521	1	0	1	1.01	1	130.6	0	177.084	8.09011	55.9838	680.554
71	490547	Shyloh	Beach	FS	0	0	Mixed	35.5	9.04658	1	0	0	0.01	0	139.1	0	8.30913	23.2704	-0.0460517	680.554
72	490547	Shyloh	Beach	FS	0	0	Mixed	35	9.48219	1	0	45	45.01	0	142.5	0	205.96	10.8194	72.1577	688.266
73	488934	Sadie	Beatty	FS	0	0	Pitbull	29	3.37808	0	0	28	28.01	0	141.5	0	102.036	21.4898	-0.0460517	648.65
74	488594	Barb	Sharp	FS	0	0	Mixed	27.4	10.011	1	0	0	0.01	1	127.5	0	4.84083	16.7199	-0.0460517	694.802
75	488308	Sammy	Treadway	MN	1	0	Rottweiler	38.4	6.76438	0	0	52	52.01	0	136.1	0	45.496	36.6977	-0.0460517	698.965
76	487805	Gigi	Plattner	FS	0	0	Standard Schnauzer	26	4.51781	1	0	25	25.01	0	133.1	0	21.3873	16.7622	-0.0460517	652.184
77	487284	Duke	Richard	MN	1	0	Labrador Retriever	44.5	3.6274	1	0	38	38.01	1	144.1	0	128.548	10.8884	48.203	659.26
78	486808	Nyko	Ankrum	MN	1	0	Mixed	34	7.04932	0	0	44	44.01	0	130.5	0	116.285	31.0749	119.942	610.539
79	486614	Fritz	Carroll	MN	1	0	Doberman Pinscher	45.3	1.35616	0	0	0	0.01	0	130.9	0	138.228	8.05434	0.0100498	681.147
80	483008	Sweet Pea	Copenhaver	FS	0	0	Mixed	9.8	8.36164	1	0	0	0.01	0	127	0	141.947	16.7031	-0.0460517	643.942
81	482383	Cooper	McCarry	MN	1	0	Mixed	44.2	9.00822	1	0	2	2.01	0	135	0	112.245	3.48692	119.942	683.519
82	481726	Sperry	Piper	MN	1	0	Havanese	6.8	10.0164	0	0	6	6.01	1	142	0	121.255	3.60403	19.807	663.984
83	480911	Maggie	Hoffman	FS	0	0	Mixed	31.8	2.35616	0	0	5	5.01	0	138.5	0	14.811	19.9065	33.38	656.311
84	480848	Juju Bea	Mann	FS	0	0	Mixed	11.9	11.5397	1	0	5	5.01	0	143	0	58.3204	30.7671	-0.0460517	612.875
85	475276	Florence	Penning, DVM	FS	0	0	Mixed	25	3.28493	1	0	0	0.01	1	144.1	0	88.5582	2.10626	76.3151	636.301
86	474925	Sam	Rosenberg	MN	1	0	Schnoodle	10.5	9.21096	0	1	0	0.01	0	130.7	3	50.8621	36.2204	-0.0460517	639.238
87	474047	Mikey Blind	*Florida Cocker Rescue	MN	1	0	Cocker Spaniel	17.7	8.01918	1	0	0	0.01	0	135.7	0	9.10655	23.1435	-0.0460517	698.37
88	467428	Luna	Tate	FI	0	1	Pitbull	28.3	2.12877	1	0	57	57.01	1	134.4	0	119.444	13.2432	68.0438	639.238
89	466564	Sonja	Polley	FS	0	0	Mixed	34.3	3.67123	1	0	0	0.01	0	133.7	0	141.016	21.4006	8.07329	719.236
90	466564	Sonja	Polley	FS	0	0	Mixed	34.2	3.82466	1	0	56	56.01	0	135.9	0	144.746	16.1226	40.6578	633.953
91	466490	Bane	McKethan	MN	1	0	English Bulldog	36.4	6.70411	0	0	8	8.01	0	130.3	0	5.073	22.6735	84.7531	663.393
92	465409	Tessa	Sandy	FS	0	0	German Shepherd	40.5	3.00274	0	0	22	22.01	0	138	0	18.5052	27.077	-0.0460517	633.366
93	464273	Myra	Jenkins	FS	0	0	Mixed	35.7	4.8	1	0	4	4.01	0	128.4	0	117.637	0.70799	40.6578	639.238
94	460419	Henry	Ballo	MN	1	0	Mixed	36.2	1.83836	1	0	1	1.01	1	135.8	0	45.496	4.66142	171.348	676.406
95	457561	Rani	Lane	MN	1	0	Pomeranian	6.2	10.0164	0	0	6	6.01	0	137.9	0	141.016	15.1324	10.7785	690.048
96	456349	Pandora (Dora)	Monnell	FS	0	0	Rottweiler	46.2	2.87397	1	0	13	13.01	0	136.6	0	160.78	14.2297	16.6663	626.916
97	455522	Smokey	Pla	MN	1	0	Pitbull	57	6.0137	0	0	4	4.01	0	133.5	0	110.011	8.1546	225.47	646.295
98	454708	Boeing	Serdiuk	MN	1	0	Boxer	34	10.6438	1	0	6	6.01	0	133.9	0	15.1118	14.8439	23.0589	668.712
99	454533	Emily	Breeds	FS	0	0	Mixed	46.2	5.01644	1	0	19	19.01	0	138.1	0	17.2539	21.116	-0.0460517	676.406
100	453585	Suki	Makepeace	FS	0	0	Mixed	5.1	10.074	0	1	0	0.01	1	138.1	1	204.475	8.14025	-0.0460517	635.127
101	453333	Beast	Morales	MN	1	0	German Shepherd	52.1	6.02466	0	0	23	23.01	0	139.4	0	153.2	23.2432	195.65	709.687
102	452170	Maya	Martinez	FS	0	0	Mixed	30	9.53151	1	0	0	0.01	1	132.7	0	122.163	10.4988	133.65	633.366
103	451602	Lula	De Leon	FS	0	0	Mixed	3.7	8.0274	1	1	0	0.01	0	140.5	2	16.0222	19.8977	-0.0460517	655.131
104	450961	Capitan	Perez	MN	1	0	Mixed	16.3	13.9315	0	0	0	0.01	1	141.2	0	31.9246	27.405	-0.0460517	684.705
105	446902	Muffin	Miras	FS	0	0	Mixed	9.5	8.0411	0	0	0	0.01	0	133.3	0	16.0222	29.8666	-0.0460517	697.18
106	446007	Basil	Lugo	FS	0	0	Labrador Retriever	35.9	6.04932	0	0	17	17.01	0	134.5	0	123.982	4.48059	13.6508	682.926
107	440774	Belle	Myers	FS	0	0	Golden Retriever	33.2	12.3589	0	0	34	34.01	0	126.2	0	135.45	10.9422	76.3151	675.222
108	440766	Stanley	Tellez	MN	1	0	Mixed	38	5.00274	0	0	1	1.01	0	138.2	0	123.072	5.62377	29.8537	658.08
109	440583	Sadie	Clifford	FS	0	0	Golden Retriever	38.8	8.02192	1	0	0	0.01	0	131.9	0	131.302	16.8891	93.3451	681.74
110	439179	Otis	Groff	MN	1	0	Mixed	32.3	3.09041	0	0	34	34.01	0	138.6	0	102.036	3.5864	225.47	718.639
111	438319	Blaze	Anderson	MN	1	0	Labrador Retriever	34.3	3.14521	0	0	9	9.01	0	135.3	0	10.1956	13.8802	-0.0460517	621.645
112	437018	Bella	Villella	FS	0	0	Miniature Pinscher	7.4	9.0411	0	1	13	13.01	0	134	4	68.4123	0.112365	55.9838	643.942
113	436912	Mugsy	Kaminski	MN	1	0	Petit Basset Griffon Vendeen	19.6	12.2712	1	0	0	0.01	1	126.6	0	77.5286	25.6898	5.56905	684.705
114	431976	Sedona	Hamilton	FS	0	0	Mixed	26.9	2.40274	1	0	24	24.01	0	130.6	0	9.64749	33.4616	-0.0460517	632.779
115	430249	Toby	Morales	MN	1	0	Terrier	5.4	10.0356	0	1	0	0.01	1	141.1	3	106.01	2.36188	63.9754	669.895
116	429487	Bella	Jennings	FS	0	0	Retriever	33.9	6.87123	0	0	22	22.01	1	131.1	0	61.1156	16.1143	40.6578	636.301
117	429484	Huck	Hoffman	MN	1	0	Labrador Retriever	38.6	9.50411	0	0	5	5.01	0	144.6	0	14.2134	19.5913	-0.0460517	624.572
118	429166	Bucca	Rauzzio	FS	0	0	Golden Retriever	39.4	7.83288	0	0	15	15.01	1	130.2	0	9.64749	33.3834	-0.0460517	637.476
119	429064	Olivia	Venner	FS	0	0	Yorkshire Terrier	3.8	9.89315	0	1	26	26.01	0	135.2	3	53.9788	27.8091	36.9832	646.295
120	429028	Champ	Shah	MN	1	0	West Highland White Terrier	8.6	11.2055	0	0	0	0.01	0	130.1	0	118.992	19.8276	10.7785	636.301
121	428933	Loki	Kennon	MN	1	0	Pitbull	33.5	1.56986	1	0	15	15.01	0	131.1	0	130.383	13.6537	16.6663	687.079
122	426936	Frito	Olson	MN	1	0	Corgi	16.3	3.62192	1	0	45	45.01	1	137.4	0	106.454	16.7368	72.1577	664.575
123	425062	Max	Occhiogrosso	MN	1	0	Mixed	38.6	7.50685	1	0	6	6.01	0	139.7	0	153.672	11.5371	26.4108	622.816
124	423771	Jillian	Robinson	FS	0	0	Golden Retriever	42.8	7.20548	1	0	8	8.01	0	129	0	124.437	13.7264	76.3151	633.953
125	422760	Kaia	Blanchard	FS	0	0	Mixed	31.8	5.0411	1	0	56	56.01	0	132.3	0	20.7391	19.8451	36.9832	635.714
126	422476	Boutros	Egger	MN	1	0	Bichon Frise	7.5	7.41096	1	0	10	10.01	0	136.1	0	26.0375	21.6415	-0.0460517	709.091
127	421871	Longo	Kinley	MN	1	0	Mixed	8.2	9.41644	1	0	0	0.01	1	137.4	0	90.7089	14.3766	72.1577	719.834
128	414078	Tebow	Franke	MN	1	0	Mixed	41.2	10.0658	1	0	50	50.01	0	143	0	39.1429	34.7961	29.8537	608.788
129	412310	Riley	Weiler	FS	0	0	Mixed	34.5	5.90959	1	0	37	37.01	0	130.1	0	131.302	7.51528	5.56905	698.37
130	411740	Fenway	Page	FS	0	0	Miniature Australian Shepherd	12.6	11.3014	0	0	0	0.01	1	138.8	0	115.835	15.7132	23.0589	677.591
131	411359	Sparky	Carlson	MN	1	0	Mixed	7.8	12.0137	0	0	0	0.01	1	140.9	0	10.7506	16.2317	-0.0460517	700.155
132	411307	Ayla	Diaz	FS	0	0	Pitbull	34.9	3.54247	0	0	7	7.01	0	138.5	0	3.72208	26.4513	-0.0460517	670.487
133	410419	Maya	Walton	FS	0	0	Mixed	37.4	6.06849	1	0	24	24.01	0	137.2	0	115.385	26.4234	29.8537	697.18
134	410330	Riley	Alexander	MN	1	0	Doberman Pinscher	34.7	4.03288	0	0	12	12.01	0	134.3	0	62.321	27.2737	10.7785	683.519
135	409394	Handi	Rovira	FS	0	0	Mixed	36.5	8.08219	1	0	28	28.01	0	138.3	0	70.8777	8.13309	26.4108	694.207
136	408957	Bella	Thomas	FS	0	0	Bulldog	30	3.13699	0	0	56	56.01	1	144.5	0	98.9633	3.3131	1.40325	614.043
137	408245	Brutus	Flaig	MN	1	0	Yorkshire Terrier	5.8	7.08767	0	0	0	0.01	0	128.1	0	95.9074	5.64345	-0.0460517	623.987
138	406813	Sadie	Glasgold	FS	0	0	Portuguese Water Dog	24.3	10.7973	1	0	4	4.01	0	138.8	0	196.584	5.55172	97.6953	633.366
139	400779	Sharron	Chass	FS	0	0	Mixed	5.6	13.0329	1	1	0	0.01	0	130	2	123.982	5.59754	8.07329	658.08
140	398884	Bella	Ray	FS	0	0	Mixed	20.3	7.83014	1	0	15	15.01	0	130.6	0	18.1906	26.4234	-0.0460517	662.803
141	398497	Sherlock (Lil' Bit)	Farley	MN	1	0	Yorkshire Terrier	7.2	8.94247	1	0	0	0.01	0	128.6	0	8.83885	37.0166	-0.0460517	610.539
142	398437	Oscar	Cash	MN	1	0	Miniature Poodle	5.6	13.011	0	0	0	0.01	0	130.8	0	13.3275	19.8451	33.38	655.721
143	397735	Patch	Pastrana	MN	1	0	Mixed	33.8	9.01644	0	0	6	6.01	1	130.6	0	5.30781	25.625	13.6508	662.212
144	397204	Cinni	Solitro	FS	0	0	Mixed	36.3	7.01096	1	0	8	8.01	0	139.2	0	141.016	17.6204	0.0100498	679.368
145	393491	Rowdy	Kager	MN	1	0	Labrador Retriever	31	8.03288	0	0	23	23.01	0	135.4	0	17.5649	15.1159	-0.0460517	633.953
146	392772	Heidi	Cohen	FS	0	0	Mixed	41.3	6.27945	0	0	11	11.01	0	128.3	0	114.486	36.2403	-0.0460517	622.23
147	391886	Hugo	Rittenhouse	MN	1	0	Retriever	35	7.03562	1	0	24	24.01	1	130.2	0	130.842	31.8084	44.3991	666.348
148	390813	Skooter	Holloway	MN	1	0	Jack Russell Terrier	9.3	9.02192	0	0	14	14.01	0	130.5	0	28.4317	16.7031	10.7785	658.67
149	390813	Skooter	Holloway	MN	1	0	Jack Russell Terrier	10.9	9.57808	0	1	0	0.01	0	142.9	3	4.16084	23.1254	-0.0460517	681.147
150	389603	Molly	Stein	FS	0	0	Mixed	27.4	7.25479	0	0	23	23.01	1	144.7	0	204.475	0.752006	44.3991	698.37
151	389483	Rudy	McNeil	MN	1	0	Australian Shepherd	14.6	13.4055	1	0	12	12.01	0	125.9	0	19.1378	23.0711	-0.0460517	625.158
152	388346	Kai	Fuller	MN	1	0	Akita	36.5	4.79452	0	0	4	4.01	0	141.1	0	28.4317	28.1955	-0.0460517	635.127
153	387738	Malu	Hebert	FS	0	0	Labrador Retriever	33.1	7.69863	1	0	10	10.01	0	137.6	0	86.4168	19.9241	240.625	636.301
154	387677	Bailey	Cooper	FS	0	0	Mixed	6	7.86849	0	0	0	0.01	0	141.4	0	122.617	16.6946	10.7785	672.262
155	387254	Gracie	Wilson	FS	0	0	Yorkshire Terrier	3.2	11.0219	0	1	0	0.01	1	136.4	2	122.163	1.85816	-0.0460517	712.669
156	385487	Sassy	Ettrich	FS	0	0	Black Mouth Cur	33	11.0137	1	0	12	12.01	0	140.9	0	276.517	2.15266	-0.0460517	615.212
157	382367	Sunshine	Carastro	FS	0	0	Mixed	20.6	11.263	1	0	6	6.01	1	138.6	0	8.04719	12.2888	59.9546	709.091
158	379838	Kismet	Plescia	MN	1	0	Mixed	22.7	5.03288	1	0	11	11.01	1	140.4	0	106.454	5.39531	23.0589	634.54
159	379623	Remy	Keener	MN	1	0	Mixed	29.3	3.00822	1	0	2	2.01	0	126.8	0	19.775	25.0158	-0.0460517	653.952
160	378719	Ava	Barney	FS	0	0	Labrador Retriever	28.6	4.0411	0	0	0	0.01	0	128.5	0	177.567	8.06864	0.0100498	681.74
161	377917	Bingo	Randall	MN	1	0	Mixed	50.2	4.00274	1	0	29	29.01	0	130.1	0	2.29073	8.09011	-0.0460517	635.714
162	377045	Harrison	Ivey	MN	1	0	Bichon Frise	8.5	11.0137	1	0	0	0.01	1	135.1	0	18.5052	10.8194	-0.0460517	671.67
163	372009	Harley	Hastings	MN	1	0	Mixed	5.3	14.0192	0	0	0	0.01	1	126.2	0	158.404	1.40023	-0.0460517	702.536
164	366597	Freckles	Hutchinson	MN	1	0	Mixed	6.9	9.02192	0	0	13	13.01	0	133.9	0	6.76835	4.59887	-0.0460517	643.353
165	365738	Lexi	Yanez	FS	0	0	Yorkshire Terrier	3.9	10.7781	0	1	7	7.01	1	135	3	200.03	15.1738	1.40325	709.687
166	365572	Arie Marie	Mohammed	FS	0	0	Labrador Retriever	38.6	8.31781	1	0	1	1.01	0	137.9	0	130.842	20.1085	72.1577	666.939
167	365435	Nilla	Haag	FS	0	0	Labradoodle	8.3	7.50137	1	1	0	0.01	1	130.2	2	12.1667	15.5884	-0.0460517	653.952
168	364143	Lulu	Abbas	FS	0	0	German Shepherd	32.8	13.8055	1	0	0	0.01	1	128.2	0	123.527	4.33844	205.514	643.942
169	364143	Lulu	Abbas	FS	0	0	German Shepherd	36.4	12.5671	1	0	16	16.01	0	135.7	0	9.37611	9.85689	-0.0460517	707.898
170	363308	Sonia	Seals	FS	0	0	Beagle	11.6	8.02192	1	1	6	6.01	0	134.4	No grade	22.3673	19.6262	-0.0460517	666.939
171	362903	Oliver	Blake	MN	1	0	Mixed	51.8	1.6	0	0	16	16.01	0	141.1	0	5.30781	19.3642	-0.0460517	641.002
172	361901	Babbette	Holmes	FS	0	0	Mixed	8.8	10.0137	0	0	0	0.01	0	128.7	0	188.256	14.2868	93.3451	641.002
173	360849	Mandy	King	FS	0	0	Mixed	11.6	11.5315	0	0	0	0.01	1	130.4	0	32.6329	10.0372	-0.0460517	610.539
174	360643	Bindi	Ford	FS	0	0	Pointer	26.4	9.04658	1	0	59	59.01	0	130.6	0	70.4657	0.61784	8.07329	639.826
175	359098	Turner	Floyd	MN	1	0	Mixed	34.6	8.01918	0	0	6	6.01	0	136.7	0	7.27354	0.149062	3.31684	610.539
176	358918	Seamus	Mendolusky	MN	1	0	Irish Wolfhound	66	2.4274	1	0	0	0.01	0	127	0	115.385	0.228532	-0.0460517	634.54
177	356520	Roxie	Angelos	FS	0	0	Yorkshire Terrier	5	6.54247	1	1	20	20.01	0	142.9	3	9.37611	30.6903	-0.0460517	712.072
178	352819	Knox	Gomes	MI	1	1	Pitbull	31	3.93699	0	0	10	10.01	0	130.3	0	151.785	21.1604	-0.0460517	638.063
179	352016	Murdoch	Joffe	MN	1	0	Scottish Terrier	9	10.5973	1	0	0	0.01	1	133.6	0	52.8059	10.9575	-0.0460517	631.606
180	351025	Fergus	Wren	MN	1	0	Labrador Retriever	46.3	5.00822	0	0	1	1.01	0	138.3	0	115.835	5.29164	0.0100498	636.301
181	350175	Ceaser	Salas	MN	1	0	Maltese	2.5	5.01644	1	1	0	0.01	0	130.5	3	17.5649	31.7988	72.1577	642.177
182	346953	Onyx	Jones	MN	1	0	Mixed	8.6	6.02466	1	0	0	0.01	1	136.6	0	113.589	18.3068	33.38	645.707
183	346800	Toby	Morrison	MN	1	0	Bernese Mountain Dog	42.3	2.00822	0	1	0	0.01	0	141.8	3	51.2497	10.9191	63.9754	671.67
184	345083	Charlie	Arocho	MN	1	0	Mixed	4.5	3.59452	0	1	0	0.01	0	131.8	3	113.14	3.34191	-0.0460517	621.06
185	344676	Nell	Waibel	FS	0	0	Labrador Retriever	36.4	9.10411	1	0	23	23.01	0	135.8	0	22.0396	6.24848	-0.0460517	647.472
186	344144	Ella	Hunt	FS	0	0	Mixed	34.8	3.47945	0	0	52	52.01	0	131.9	0	21.3873	24.9054	-0.0460517	605.288
187	342949	Honey	Christy	FS	0	0	Mixed	5.5	5.67671	0	0	0	0.01	0	142.7	0	124.437	12.1864	3.31684	670.487
188	342837	Dash	Polakoski	MN	1	0	Maltese	3.9	8.87123	0	1	0	0.01	1	131.4	3	110.904	14.4583	0.0100498	690.642
189	342183	Cesar	Busch	MN	1	0	German Shepherd	48.5	7.22466	0	0	28	28.01	0	131.4	0	55.1565	29.1616	-0.0460517	625.744
190	341286	Lucy	Lukens	FS	0	0	Puggle	12.8	5.74247	1	0	0	0.01	1	126.2	0	9.64749	11.0036	-0.0460517	638.063
191	339480	Penny	Macke	FS	0	0	Mixed	22.6	1.50685	0	0	5	5.01	0	131.2	0	91.5717	7.66335	-0.0460517	715.653
192	339433	Camellia	Spoth	FS	0	0	Mixed	4.7	1.13973	1	0	3	3.01	0	126.2	0	188.744	6.70325	0.0100498	654.542
193	339356	Chong	Haney	MN	1	0	Pitbull	33	1.20822	0	0	0	0.01	0	130.3	0	215.405	6.34962	5.56905	655.721
194	338570	Teddy	Marsh	MN	1	0	Boxer	40.9	9.43014	1	0	0	0.01	0	130.9	0	101.596	15.3476	55.9838	719.236
195	338176	Cali	Elhajji	FS	0	0	Beagle	18.2	6.07397	1	0	0	0.01	0	129.8	0	63.127	15.1903	-0.0460517	618.135
196	336860	Kai	Lincer	MN	1	0	Boxer	33.1	3.89315	0	0	1	1.01	0	130.6	0	29.8189	21.5522	1.40325	650.416
197	336676	Gracie	Adkinson	FS	0	0	American Bulldog	32.6	8.53699	1	0	13	13.01	0	132.2	0	8.04719	11.8881	-0.0460517	675.222
198	335422	Hannah	Wegner	FS	0	0	Havanese	9.7	4.29041	0	1	0	0.01	1	132.5	3	22.3673	7.17946	3.31684	651.006
199	333420	Rockafeller	Karnes	MN	1	0	Shih Tzu	9.5	10.5644	0	0	0	0.01	1	125.3	0	11.8803	12.7958	-0.0460517	638.651
200	331342	Dally	Hyndman	FS	0	0	Golden Retriever	35	6.50685	0	0	3	3.01	0	136.4	0	97.6516	17.4924	200.572	709.687
201	324627	Josie	Morris	FS	0	0	Mixed	18.8	11.811	1	0	0	0.01	0	128.8	0	19.775	27.4894	16.6663	653.363
202	324015	Brutus	Harvey	MN	1	0	Yorkshire Terrier	5.6	6.09041	1	0	0	0.01	0	130.9	0	164.115	10.7735	1.40325	709.091
203	322103	Hector	Ifasi	MN	1	0	English Bulldog	27.6	4.85205	0	0	0	0.01	0	144	0	24.0211	0.776254	119.942	681.74
204	321923	Lilly	Degastro	FS	0	0	Rottweiler	48.6	4.47397	1	0	1	1.01	0	133.7	0	26.3768	0.0591585	59.9546	709.091
205	321301	Apple	Allen	FS	0	0	Mastiff	54	4.33151	1	0	4	4.01	0	133.9	0	135.913	19.8977	3.31684	697.18
206	320722	Dutchie	Bowen	MN	1	0	Mixed	29.9	7.57808	0	0	19	19.01	0	144.6	0	19.1378	25.6991	-0.0460517	620.475
207	320642	Daisy	Rose	FS	0	0	English Bulldog	20.8	7.52603	0	0	0	0.01	0	127.5	0	54.3708	21.5611	-0.0460517	670.487
208	318158	Addi	Choi	MN	1	0	Mixed	12	9.55068	0	0	2	2.01	0	133	0	33.3443	3.3131	16.6663	712.669
209	314463	Coco	Storch	FS	0	0	Maltese	5	6.40274	0	0	0	0.01	0	137.2	0	29.8189	4.3446	-0.0460517	692.424
210	313896	Zoe	Sioutis	FS	0	0	Yorkshire Terrier	6.4	6.71781	0	1	0	0.01	1	131	2	115.385	12.5497	13.6508	624.572
211	313408	Champ	Gatto	MN	1	0	American Bulldog	29	8.27671	0	0	51	51.01	0	143	0	70.8777	25.3478	13.6508	638.651
212	313106	Woofie	Aquino	MN	1	0	Terrier	9	11.326	0	0	8	8.01	1	133.5	0	136.375	11.4595	-0.0460517	648.65
213	312276	Layla	Carroll	FS	0	0	Mixed	43.5	6.00822	1	0	2	2.01	0	142.9	0	77.1097	13.3476	-0.0460517	622.23
214	309256	Susie	Padilla	FS	0	0	Mixed	10.3	1.61644	1	0	34	34.01	1	138.3	0	126.718	31.4027	13.6508	707.898
215	309256	Susie	Padilla	FS	0	0	Mixed	11	1.05753	1	0	20	20.01	1	142.9	0	56.339	18.8079	-0.0460517	660.441
216	309184	Ellie	Schweiger	FS	0	0	Mixed	37.5	9.03836	1	0	3	3.01	0	140.9	0	8.57302	13.4038	-0.0460517	695.396
217	306402	Oliver	Graves	MN	1	0	Bichon Frise	8.8	10.8	1	1	0	0.01	1	127.9	3	82.5863	11.2658	8.07329	639.826
218	305600	Zeekah	Telis	FS	0	0	Siberian Husky	18.6	9.55342	1	0	0	0.01	0	136.4	0	66.3702	18.6607	147.602	639.826
219	303804	Madi	Blauth	FS	0	0	Puggle	13	3.00822	1	0	8	8.01	1	143.5	0	97.6516	19.1204	1.40325	706.11
220	303804	Madi	Blauth	FS	0	0	Puggle	12	3.48219	1	0	0	0.01	1	140.1	0	12.7441	8.12592	-0.0460517	638.063
221	303326	Bodie	Boles	MN	1	0	Mixed	22.7	10.6959	1	0	7	7.01	1	131	0	90.278	13.3395	5.56905	604.705
222	302967	Frida	Grobman	FI	0	1	Weimaraner	37.6	6.25205	1	0	0	0.01	0	132.7	0	9.37611	33.4323	3.31684	688.266
223	300665	Luna	McDowell	FS	0	0	Mixed	24.2	6.90685	0	0	0	0.01	0	128.2	0	25.0251	21.4452	-0.0460517	685.892
224	300297	Ruby	Sweeting	FS	0	0	Mixed	35.5	12.4521	1	0	7	7.01	1	142.7	0	25.6991	19.8188	-0.0460517	651.595
225	299930	Maggie	Wimble	FS	0	0	Border Collie	19.1	8.69589	1	0	0	0.01	0	134.7	0	97.6516	9.35019	-0.0460517	713.862
226	299775	Fergie	Tyagi	FS	0	0	Mixed	5.2	6.92603	0	1	0	0.01	0	140.6	3	154.616	16.3913	19.807	663.393
227	299556	Cali	Grady	FS	0	0	Mixed	21.6	8.64932	1	0	40	40.01	1	131.2	0	45.1172	3.85303	-0.0460517	719.236
228	298295	Pearl	Sweeting	FS	0	0	Catahoula Leopard Dog	29	8.79452	1	0	2	2.01	0	142.4	0	50.8621	5.61065	-0.0460517	706.706
229	297319	Hope	Lineberger	FS	0	0	Mixed	6.7	5.03014	1	0	0	0.01	1	130.9	0	88.9876	5.35638	-0.0460517	690.048
230	296477	Hope	Berry	FS	0	0	Mixed	27.3	6.90411	1	0	4	4.01	0	125.2	0	18.5052	21.9634	-0.0460517	645.707
231	295169	Chuleta	Hopson	FS	0	0	Mixed	5.5	13.0247	1	0	3	3.01	0	139.4	0	86.4168	11.289	40.6578	613.459
232	294406	Toby	Drake	MN	1	0	CKCS	10.6	9.51781	1	0	0	0.01	0	139	0	70.0541	15.6133	-0.0460517	698.965
233	294181	Romeo	Greenman	MN	1	0	West Highland White Terrier	10.8	9.0137	0	0	0	0.01	1	133.2	0	128.548	19.0509	-0.0460517	672.854
234	293419	Marley	Ridenour	MN	1	0	Mixed	29	5.49041	1	0	0	0.01	0	143.7	0	10.4722	31.5088	-0.0460517	701.346
235	292477	Addie	Paul	FS	0	0	Mixed	16.2	3.26027	0	0	0	0.01	0	144.6	0	25.6991	5.61721	13.6508	635.714
236	291292	Paddy	O'Keefe	MN	1	0	Corgi	17.7	4.0274	0	0	0	0.01	0	142.5	0	7.78725	20.6905	-0.0460517	629.847
237	290140	Queeny	Guertin	FS	0	0	Mixed	27	3.92055	0	0	0	0.01	0	139.7	0	261.017	11.9351	-0.0460517	660.441
238	289799	Marley	Lockwood	MN	1	0	Mixed	8.6	9.67671	0	0	0	0.01	0	132.2	0	9.64749	11.1654	-0.0460517	649.239
239	287873	Petie	Alba	FS	0	0	Pitbull	26.4	6.19178	0	0	15	15.01	0	126.7	0	115.385	11.3432	33.38	686.485
240	287278	Bella	Heleski	FS	0	0	Australian Blue Heeler	22.5	7.66575	0	0	0	0.01	1	141.2	0	149.903	19.9328	13.6508	636.889
241	286802	Molly	Rumbley	FS	0	0	Labrador Retriever	35.9	8.7726	0	0	0	0.01	0	136.8	0	10.7506	18.9814	-0.0460517	653.363
242	281155	Seaweed	Patro	MN	1	0	Mixed	5.9	12.4822	0	0	0	0.01	0	141.6	0	87.2722	19.3555	13.6508	671.67
243	279575	Joey	Blount	MN	1	0	Mixed	10.8	4.03014	1	0	7	7.01	0	130.5	0	16.0222	10.1956	0.0100498	643.353
244	276504	Sidney	Yurcaba	MN	1	0	Maltese	4.9	9.28493	0	1	0	0.01	0	129.5	2	92.8687	2.57042	48.203	626.33
245	271034	Duke	De La Parte	MN	1	0	German Shepherd	63	6.41918	0	0	0	0.01	0	134.7	0	54.7634	4.19133	-0.0460517	642.177
246	269793	Mister	Czupich	MN	1	0	Mixed	5.6	6.14795	0	0	0	0.01	0	132.8	0	154.616	20.5314	-0.0460517	685.892
247	266417	ET	Lynn	MN	1	0	Mixed	33	6.21096	1	0	13	13.01	1	139.1	0	114.935	12.4072	16.6663	647.472
248	265529	Wilson	Eliason	MI	1	1	Labrador Retriever	40.5	9.04932	0	1	7	7.01	1	130.7	3	111.797	3.47527	3.31684	706.11
249	264015	Bella	Carter	FS	0	0	Bichon Frise	6	8.75068	0	0	0	0.01	0	133.5	0	114.037	9.82691	19.807	616.381
250	260177	Sky	Holt	FS	0	0	Catahoula Leopard Dog	26.6	8.86849	1	0	7	7.01	0	136.6	0	17.8771	35.4969	-0.0460517	647.472
251	259249	Lady	Hicks	FS	0	0	Mixed	7.8	5.8	1	0	1	1.01	0	131.8	0	36.5833	18.7213	-0.0460517	640.414
252	257311	Sami	Agner	FS	0	0	Mixed	18.7	3.4137	1	0	0	0.01	0	131.6	0	119.896	8.19765	245.712	705.515
253	256583	Pippa	Kwitko	FS	0	0	Golden Retriever	41.5	9.23562	1	0	0	0.01	0	139	0	96.3429	28.7345	-0.0460517	682.332
254	251490	Monkey Tru50	Goodman	FS	0	0	Labrador Retriever	32.9	6.58356	0	0	8	8.01	0	132.5	0	9.10655	29.3899	0.0100498	622.816
255	251490	Monkey Tru50	Goodman	FS	0	0	Labrador Retriever	32.7	5.66575	0	0	9	9.01	0	127.2	0	10.1956	33.1686	-0.0460517	688.266
256	251433	Phoebe	Blackman, DVM	FS	0	0	Mixed	8.4	13.6	0	0	0	0.01	0	132.5	0	157.93	22.7728	5.56905	619.89
257	250386	Ripley	Lookabaugh	FS	0	0	Mixed	13.9	8.66849	1	0	0	0.01	0	131.3	0	17.8771	7.48716	-0.0460517	673.445
258	247881	Betty	Picciano	FS	0	0	Mixed	34	5.05753	0	0	60	60.01	0	142.3	0	21.7129	25.9679	-0.0460517	639.238
259	244776	Shane	Gerald	MN	1	0	German Shepherd	28.7	11.6877	1	0	0	0.01	1	138.4	0	34.7764	19.7575	-0.0460517	614.043
260	235950	Roxy	Pimentel	FS	0	0	Bichon Frise	5.4	11.8767	1	1	1	1.01	0	128.3	3	110.904	8.02575	-0.0460517	611.123
261	235950	Roxy	Pimentel	FS	0	0	Bichon Frise	5.8	12.9507	0	1	0	0.01	0	139.4	3	76.2733	10.8501	26.4108	695.396
262	226295	Kona Mae 1	Dyson	FS	0	0	Mixed	42.2	9.92329	1	0	4	4.01	0	127.8	0	14.5115	18.1003	-0.0460517	679.368
263	225316	Dillinger	Kukas	MN	1	0	Havanese	8.4	4.78356	1	0	0	0.01	1	136.9	0	12.7441	27.7714	-0.0460517	641.002
264	212181	Sadee	Bates	FS	0	0	Cairn Terrier	9.6	10.8795	1	0	0	0.01	1	131.1	0	110.011	17.3135	1.40325	676.406
265	208432	Max	Attar	MN	1	0	Bichon Frise	13.4	8.99452	1	0	0	0.01	0	126.8	0	44.3614	15.605	93.3451	701.346
266	205395	Honey	Boots	FS	0	0	Bichon Frise	7.3	8.47123	0	1	0	0.01	0	137.9	3	180.957	18.7386	-0.0460517	612.291
267	205395	Honey	Boots	FS	0	0	Bichon Frise	6.7	11.4082	0	0	0	0.01	0	131.4	0	84.7105	25.2924	0.0100498	635.127
268	202951	Zuri Love 1	Dyson	FS	0	0	Labrador Retriever	31.8	8.21918	1	0	2	2.01	1	137.4	0	22.0396	20.6905	16.6663	651.595
269	202288	Oliver	Mourtos	FS	0	0	English Bulldog	16	7.66301	0	0	28	28.01	0	141.6	0	9.64749	20.8675	-0.0460517	712.072
270	200330	Xena Tru50	Petery	FS	0	0	Mixed	26	10.6795	1	0	1	1.01	0	130.4	0	2.48433	24.6114	110.948	635.714
271	198271	Sofie	Slone	FS	0	0	Mixed	9.7	9.28493	1	1	8	8.01	1	133.2	No grade	8.57302	16.7115	-0.0460517	666.348
272	187270	Sophia	Petrucci	FS	0	0	Chihuahua	5.6	9.33973	1	0	0	0.01	0	143.4	0	78.3675	19.635	-0.0460517	703.727
273	185160	Nadia	Delo	FS	0	0	Yorkshire Terrier	2.6	10.4767	0	1	32	32.01	0	130.5	3	102.476	8.24076	16.6663	651.006
274	183254	Keba-Itchiwa	Bruce, DVM	FS	0	0	Nova Scotia Duck Retriever	24.5	8.95616	1	0	0	0.01	0	142	0	4.84083	15.0994	-0.0460517	678.183
275	180635	Darby	Piper	FS	0	0	Toy Poodle	3.7	7.49589	0	1	0	0.01	0	137.7	3	118.088	24.1901	-0.0460517	614.627
276	178887	Pebbles	Murphy	FS	0	0	Australian Shepherd	15.4	9.70959	0	0	0	0.01	0	127.9	0	42.1093	22.071	-0.0460517	620.475
277	172387	Isis	Waller	FS	0	0	Boxer	34.4	6.87945	1	0	0	0.01	0	141.5	0	121.709	13.2673	-0.0460517	700.75
278	168717	Lolly	Goodman	FS	0	0	Poodle	7.5	11.2082	1	0	0	0.01	0	139.5	0	15.1118	27.0863	-0.0460517	688.86
279	163252	Bella	Sodre	FS	0	0	Toy Poodle	5.3	6.69315	1	0	13	13.01	1	130.6	0	8.83885	12.7242	33.38	636.301
280	124156	Lili	Gulyas	FI	0	1	Miniature Poodle	5.6	10.863	1	0	0	0.01	1	135.9	0	9.64749	25.9122	-0.0460517	667.53

## Sheet: n43
patientid	name	lastname	txn_date	Meniscal Tear	MPL	DOB	Sex	Breed	Weight (kg)	Age (yrs)	Date of XR	Time beetween XR and Sx	SA	CTT	QA	MPL Grade
502503	Xena	Montoya	2020-05-20	1	0	2016-02-26	FS	German Shepherd	34.2	4.23288	2020-05-20	0	133.4	0	MILD	0
403760	Loki	DiBella	2020-05-11	0	0	2014-01-09	MN	Mixed	29.8	6.33973	2020-04-28	13	135.9	0	P	0
501572	Max	Harrod	2020-05-07	0	0	2016-04-29	MN	Pitbull	32.3	4.02466	2020-05-04	3	136.9	0	P	0
410607	Terra TRU50	Stidham	2020-03-03	0	0	2016-08-04	FS	Boxer	25.3	3.58082	2020-01-20	43	136.5	0	MILD	0
490165	Lucy	March	2020-02-04	0	0	2012-07-27	FS	Boxer	29.9	7.52877	2020-02-03	1	132.8	0	MILD	0
339506	Pepper Tru50	Thom	2020-01-13	0	0	2015-12-26	FS	Mixed	30.9	4.05205	2020-01-06	7	136	0	P	0
481684	Java	Werndli	2019-12-03	1	0	2010-11-15	MN	Mixed	20.7	9.05479	2019-10-04	60	127.9	0	MILD	0
455142	Onyx	King	2019-10-25	0	0	2012-01-01	MI	Pitbull	30	7.81918	2019-10-25	0	129.4	0	MILD	0
458471	Lily	Morrison	2019-08-29	0	0	2017-04-29	FS	Mixed	30	2.33425	2019-08-29	0	131.1	0	MILD	0
220418	Dupree	Diehl	2019-05-30	0	1	2006-07-26	MN	Bichon Frise	5.6	12.8521	2019-05-23	7	129	0	MILD	2
386657	Jackson	Golwick	2019-05-16	0	0	2009-11-04	MN	Mixed	20.2	9.53425	2019-05-15	1	135.9	1	P	0
448344	Kona	Addison	2019-02-05	0	0	2014-02-04	FS	Mixed	20.5	5.00548	2019-02-04	1	140.6	0	P	0
336474	Lola	Ruta	2018-12-27	0	0	2014-03-10	FS	Golden Retriever	32.6	4.80274	2018-12-01	26	127.5	0	P	0
406937	Jaime	Rockwell	2018-12-18	0	0	2014-02-08	MN	Mixed	34.4	4.86027	2018-12-17	1	143.1	0	MILD	0
437046	Buttons	Slugocki	2018-11-07	0	1	2009-05-26	MN	Mixed	7.5	9.45753	2018-11-07	0	135.1	1	MILD	No grade
334513	Tobey	Wilson	2018-11-06	1	0	2009-01-28	FS	Mixed	27.5	9.77808	2018-10-30	7	126	0	MILD	0
296477	Hope	Berry	2018-08-13	0	0	2010-10-05	FS	Mixed	28.4	7.86027	2018-07-23	21	142	0	P	0
419023	Bella	Kretchman	2018-05-30	0	0	2010-11-22	FS	Mixed	29	7.52329	2018-05-21	9	127.7	0	MILD	0
418239	Layla	Chacko	2018-05-30	0	0	2017-06-04	FS	Pitbull	25.5	0.986301	2018-05-16	14	131.8	0	MILD	0
377021	Lucy TRU 50	O'Hara	2018-03-27	0	0	2017-02-20	FS	Mixed	22.6	1.09589	2018-02-08	47	130.1	0	MILD	0
287050	Oliver	Wolff	2018-01-12	0	0	2008-01-01	MN	American Bulldog	23.3	10.0384	2018-01-11	1	128.4	0	MILD	0
317849	Sally	Morin	2017-09-19	0	0	2010-07-13	FS	Boxer	44.2	7.19178	2017-09-05	14	141.9	0	P	0
361255	Twinkle	Barber	2017-06-12	0	0	2011-05-28	FS	Mixed	31.5	6.04658	2017-06-05	7	136.4	0	P	0
375491	Junah	Upwood	2017-04-19	0	0	2008-07-07	MN	Newfoundland	63	8.78904	2017-04-19	0	137.6	0	P	0
277147	Jackson	Freedman	2017-02-14	0	0	2009-07-06	MN	English Setter	41.8	7.61644	2017-01-31	14	138.4	0	MILD	0
317963	Chloe	Landahl	2016-12-26	0	1	2009-07-14	FS	Yorkshire Terrier	4.1	7.45753	2016-12-26	0	138.7	0	MILD	No grade
111571	Tsunami 1	Siekaniec	2016-12-09	0	0	2000-08-28	FS	Pitbull	16	16.2932	2016-11-30	9	144	0	MILD	0
361499	Luna	Olsen	2016-12-06	0	1	2011-11-30	FS	Mixed	10.7	5.02192	2016-12-06	0	129.4	0	P	1
359951	Scout	Lelekacs	2016-11-21	0	0	2007-04-28	MN	Australian Shepherd	23.4	9.57534	2016-11-14	7	138.7	0	MILD	0
355662	Buzz	Sturgess	2016-09-28	1	0	2010-09-22	MN	Border Collie	25	6.02192	2016-09-26	2	138.7	0	P	0
272514	Hana	Reid	2016-08-25	0	0	2013-06-18	FS	Lhasa Apso	9.3	3.18904	2016-08-25	0	135.4	0	MILD	0
345851	Jack	Mason	2016-07-26	0	0	2013-06-04	MN	Havanese	7.6	3.14521	2016-07-26	0	125.1	0	P	0
340439	Skittles	McBrayer	2016-04-14	1	0	2007-04-06	MN	Bichon Frise	10.8	9.03014	2016-04-14	0	125.4	0	MILD	0
298295	Pearl	Sweeting	2016-03-15	0	0	2009-11-01	FS	Catahoula Leopard Dog	25.3	6.3726	2016-03-15	0	142.5	0	P	0
337311	Lil' Gurl	Layton, DVM	2016-03-01	1	0	2008-09-01	FS	Mixed	22.7	7.50137	2016-03-01	0	139.9	0	P	0
152785	Samantha	Smith	2015-11-09	0	0	2007-12-09	FI	Mixed	6.6	7.92329	2015-11-09	0	129.5	0	P	0
275454	Elvis	Richardson	2015-10-08	0	1	2008-05-26	MN	Miniature Poodle	5.8	7.3726	2015-10-08	0	133.1	0	P	No grade
311773	Georgie	Revelle	2015-04-30	0	0	2014-10-09	FS	English Bulldog	23.6	0.556164	2015-04-29	1	140.9	0	P	0
263483	Ares	Fibkins	2015-04-09	0	0	2011-04-15	MN	Boxer	38.8	3.9863	2015-04-09	0	133.4	0	MILD	0
295887	Janes	Markovich	2014-10-28	0	0	2012-09-27	FS	Pitbull	34	2.08493	2014-09-27	31	141.3	0	MILD	0
255680	Thunder	Kiefer	2014-05-21	0	0	2003-01-27	MN	Schipperke	14.4	11.3205	2014-05-21	0	139.4	0	P	0
284167	Annie	Bahus	2014-05-05	1	0	2006-04-16	FS	West Highland White Terrier	7.8	8.05753	2014-05-05	0	134.9	0	MILD	0
259695	Chunk	Edwards	2013-12-17	0	1	2010-02-02	MN	English Bulldog	25.9	3.87397	2013-12-17	0	142.5	0	P	2

## Sheet: univariates
	Meniscal_Tear							CTT
MF							MF									kg				yrs				Time_between_Rads_Sx__days_				Stifle_Angle					n=280	univariate Ps
		0	1	Total					0	1	Total					Meniscal Tear	0	1		Meniscal Tear	0	1		Meniscal Tear	0	1		Meniscal Tear	0	1					Meniscal Tear	CTT on Rads
0	Count	84	103	187			0	Count	146	41	187					Cells with Data	161	162		Cells with Data	161	162		Cells with Data	161	162		Cells with Data	161	162				Sex	0.08	0.26
	% within Row	0.4492	0.5508	1				% within Row	0.7807	0.2193	1					Mean	22.9876	25.379		Mean	7.00083	7.43658		Mean	8.68702	9.13963		Mean	135.302	134.318				Breed	0.38	0.02
	% within Column	0.5217	0.6358	0.5789				% within Column	0.6008	0.5125	0.5789					Median	25.3	26.35		Median	7.19178	7.83973		Median	1.01	2.01		Median	135	133.9				kg	0.08	<.0001
																SD	14.3164	14.773		SD	3.24632	3.08535		SD	13.5179	14.077		SD	5.2745	5.00845				yrs	0.48	0.004
1	Count	77	59	136			1	Count	97	39	136					SE	1.12829	1.16068		SE	0.255846	0.242408		SE	1.06536	1.106		SE	0.415689	0.393501				Meniscal Tear	--------	0.31
	% within Row	0.5662	0.4338	1				% within Row	0.7132	0.2868	1					S-W Normality Test P-Value	3.59983e-07	9.59048e-06		S-W Normality Test P-Value	0.0719344	0.0483385		S-W Normality Test P-Value	1.11022e-16	1.11022e-16		S-W Normality Test P-Value	0.000108331	0.000876821				MPL	0.01	0.15
	% within Column	0.4783	0.3642	0.4211				% within Column	0.3992	0.4875	0.4211					Minimum	2.6	2.5		Minimum	0.556164	1.05753		Minimum	0.01	0.01		Minimum	125.1	125.2				Time between Rads/Sx	0.59	0.27
																Maximum	63	86.8		Maximum	16.2932	14.0521		Maximum	60.01	60.01		Maximum	144.7	144.1				CTT on Rads	0.31	--------
Total	Count	161	162	323			Total	Count	243	80	323					25th Percentile	8.5	10.95		25th Percentile	4.03699	5.02945		25th Percentile	0.01	0.01		25th Percentile	130.75	130.5				Stifle Angle	0.22	0.73
	% within Row	0.4985	0.5015	1				% within Row	0.7523	0.2477	1					75th Percentile	33.85	35.1		75th Percentile	9.32329	9.44315		75th Percentile	13.01	13.01		75th Percentile	140.2	138.325				MF	0.03	0.23
	% within Column	1	1	1				% within Column	1	1	1					WRST P		0.13		WRST P		0.17		WRST P		0.67		WRST P		0.11				intact	0.7	0.35
		Chi-Square		Prob					Chi-Square		Prob																						n=323	univariate Ps
Test	Type	Value	DF	Level			Test	Type	Value	DF	Level																								Meniscal Tear	CTT on Rads
Pearson's Chi-Square	2-Sided	4.31	1	0.038			Pearson's Chi-Square	2-Sided	1.93	1	0.165					kg				yrs				Time_between_Rads_Sx__days_				Stifle_Angle						kg	0.13	<.0001
																CTT	0	1		CTT	0	1		CTT	0	1		CTT	0	1				yrs	0.17	0.001
	Meniscal_Tear							CTT								Cells with Data	243	80		Cells with Data	243	80		Cells with Data	243	80		Cells with Data	243	80				Meniscal Tear	--------	0.08
Intact							Intact									Mean	26.4025	17.4575		Mean	6.88879	8.22356		Mean	9.12523	8.2725		Mean	134.77	134.926				MPL	0.005	0.1
		0	1	Total					0	1	Total					Median	28.7	12.9		Median	7.20548	8.76027		Median	2.01	0.01		Median	134.3	135.05				Time between Rads/Sx	0.67	0.24
0	Count	157	158	315			0	Count	238	77	315					SD	14.9119	11.1176		SD	3.04542	3.34222		SD	13.8625	13.5989		SD	5.25937	4.86867				CTT on Rads	0.08	--------
	% within Row	0.4984	0.5016	1				% within Row	0.7556	0.2444	1					SE	0.956602	1.24298		SE	0.195363	0.373672		SE	0.889279	1.5204		SE	0.337389	0.544334				Stifle Angle	0.11	0.76
	% within Column	0.9752	0.9753	0.9752				% within Column	0.9794	0.9625	0.9752					S-W Normality Test P-Value	1.57905e-07	4.50476e-05		S-W Normality Test P-Value	0.0174525	0.0516392		S-W Normality Test P-Value	0	4.23417e-12		S-W Normality Test P-Value	3.29088e-06	0.0880435				MF	0.04	0.17
																Minimum	2.5	3.2		Minimum	0.556164	1.05753		Minimum	0.01	0.01		Minimum	125.1	125.3				intact	1	0.41
1	Count	4	4	8			1	Count	5	3	8					Maximum	86.8	44.5		Maximum	16.2932	14.0521		Maximum	60.01	57.01		Maximum	144.7	144.7				complete/partial tear	<.0001	<.0001
	% within Row	0.5	0.5	1				% within Row	0.625	0.375	1					25th Percentile	10.9	8.325		25th Percentile	4.43014	6.01438		25th Percentile	0.01	0.01		25th Percentile	130.5	131
	% within Column	0.0248	0.0247	0.0248				% within Column	0.0206	0.0375	0.0248					75th Percentile	35.5	27.25		75th Percentile	9.03014	10.8473		75th Percentile	13.01	10.51		75th Percentile	139.1	138.375
																WRST P		<0.0001		WRST P		0.001		WRST P		0.24		WRST P		0.76
Total	Count	161	162	323			Total	Count	243	80	323
	% within Row	0.4985	0.5015	1				% within Row	0.7523	0.2477	1
	% within Column	1	1	1				% within Column	1	1	1
		Chi-Square		Prob					Chi-Square		Prob
Test	Type	Value	DF	Level			Test	Type	Value	DF	Level
Pearson's Chi-Square†	2-Sided	0	1	0.993			Pearson's Chi-Square†	2-Sided	0.71	1	0.398
Fisher's Exact	2-Sided			1			Fisher's Exact	2-Sided			0.414
† WARNING: At least one cell had an expected value less than 5.							† WARNING: At least one cell had an expected value less than 5.
	Meniscal_Tear							CTT
CTT							MPL
		0	1	Total					0	1	Total
0	Count	128	115	243			0	Count	215	65	280
	% within Row	0.5267	0.4733	1				% within Row	0.7679	0.2321	1
	% within Column	0.795	0.7099	0.7523				% within Column	0.8848	0.8125	0.8669
1	Count	33	47	80			1	Count	28	15	43
	% within Row	0.4125	0.5875	1				% within Row	0.6512	0.3488	1
	% within Column	0.205	0.2901	0.2477				% within Column	0.1152	0.1875	0.1331
Total	Count	161	162	323			Total	Count	243	80	323
	% within Row	0.4985	0.5015	1				% within Row	0.7523	0.2477	1
	% within Column	1	1	1				% within Column	1	1	1
		Chi-Square		Prob					Chi-Square		Prob
Test	Type	Value	DF	Level			Test	Type	Value	DF	Level
Pearson's Chi-Square	2-Sided	3.14	1	0.076			Pearson's Chi-Square	2-Sided	2.72	1	0.099
	Meniscal_Tear							CTT
MPL							Meniscal_Tear
		0	1	Total					0	1	Total
0	Count	131	149	280			0	Count	128	33	161
	% within Row	0.4679	0.5321	1				% within Row	0.795	0.205	1
	% within Column	0.8137	0.9198	0.8669				% within Column	0.5267	0.4125	0.4985
1	Count	30	13	43			1	Count	115	47	162
	% within Row	0.6977	0.3023	1				% within Row	0.7099	0.2901	1
	% within Column	0.1863	0.0802	0.1331				% within Column	0.4733	0.5875	0.5015
Total	Count	161	162	323			Total	Count	243	80	323
	% within Row	0.4985	0.5015	1				% within Row	0.7523	0.2477	1
	% within Column	1	1	1				% within Column	1	1	1
		Chi-Square		Prob					Chi-Square		Prob
Test	Type	Value	DF	Level			Test	Type	Value	DF	Level
Pearson's Chi-Square	2-Sided	7.88	1	0.005			Pearson's Chi-Square	2-Sided	3.14	1	0.076
	Meniscal_Tear							CTT
tear							tear
		0	1	Total					0	1	Total
0	Count	36	7	43			0	Count	41	2	43
	% within Row	0.8372	0.1628	1				% within Row	0.9535	0.0465	1
	% within Column	0.2236	0.0432	0.1331				% within Column	0.1687	0.025	0.1331
1	Count	125	155	280			1	Count	202	78	280
	% within Row	0.4464	0.5536	1				% within Row	0.7214	0.2786	1
	% within Column	0.7764	0.9568	0.8669				% within Column	0.8313	0.975	0.8669
Total	Count	161	162	323			Total	Count	243	80	323
	% within Row	0.4985	0.5015	1				% within Row	0.7523	0.2477	1
	% within Column	1	1	1				% within Column	1	1	1
		Chi-Square		Prob					Chi-Square		Prob
Test	Type	Value	DF	Level			Test	Type	Value	DF	Level
Pearson's Chi-Square	2-Sided	22.77	1	0			Pearson's Chi-Square†	2-Sided	10.77	1	0.001
							Fisher's Exact	2-Sided			0
							† WARNING: At least one cell had a value less than 5.

## Sheet: code
Data Legend
Meniscal Tear		MPL		CTT		QA
0	No	0	No	0	No	0	P		<10% rotation
1	Yes	1	Yes	1	Yes	1	R - MILD		10%-25% rotation
						2	R - MODERATE		26-50% rotation
						3	R - SEVERE		>50% rotation
MF
0	female
1	male
Intact
0	spay/neuter
1	intact
tear
0	partial
1	complete

## Sheet: NCSS
	patientid	name	lastname	Sex	MF	Intact	Breed	kg	yrs	Meniscal Tear	tear	MPL	Time between Rads/Sx (days)	CTT	Stifle Angle	MPL Grade
1	589167	Bella	Quire	FS	0	0	Mixed	24	7.3726	1	1	0	1.01	1	135.5	0
2	583966	Logan	Marchini	MN	1	0	Rottweiler	64.2	7.70959	1	1	0	6.01	0	132.1	0
3	582629	Tank	Hupp	MN	1	0	Brittany Spaniel	20.5	12.5315	1	1	0	8.01	0	126.9	0
4	581797	Queeney	Keith	FS	0	0	English Bulldog	28.4	3.02466	0	1	0	19.01	0	131.8	0
5	580892	Renegade	Burlone	MN	1	0	Mixed	27	8.36164	1	1	0	8.01	0	132.5	0
6	579905	Mya	Mitchell	FS	0	0	Yorkshire Terrier	3.6	11.1178	1	1	0	27.01	1	132.6	0
7	578164	Sally	DeShong	FS	0	0	Mixed	28.4	7.31233	1	1	0	0.01	1	138.2	0
8	577673	Blu	Hayes	MN	1	0	Yorkshire Terrier	7.5	5.11781	1	1	0	0.01	1	130.8	0
9	575398	Bo	Boles	MN	1	0	CKCS	17.7	13.8	0	1	0	0.01	1	131.1	0
10	573574	Beau	Klinger	MN	1	0	Labrador Retriever	51.8	5.03562	1	1	0	0.01	0	130.4	0
11	573443	Sushi	Vivar	FS	0	0	Shih Tzu	7.8	9.03836	1	1	0	0.01	0	133.8	0
12	568370	Cotton	Rice	MI	1	1	Autralian Blue Heeler	22.1	1.10685	1	1	0	19.01	0	131.9	0
13	565172	Athena	Dayagdag	FS	0	0	Doberman Pinscher	30.9	2.53699	0	1	0	21.01	0	136.3	0
14	564726	Marley	Greer	MN	1	0	Black Mouth Cur	18.5	11.4192	1	1	0	14.01	1	132.3	0
15	564696	Stella	Jones	FS	0	0	Golden Retriever	34.9	4.02192	1	1	0	5.01	0	134.3	0
16	562460	Delilah	Rafferty	FS	0	0	Yorkshire Terrier	3.4	10.0301	0	1	1	0.01	1	138.2	2
17	560095	Belle	Bokas	FS	0	0	Labrador Retriever	34.5	2.26849	0	1	0	0.01	0	143.5	0
18	558609	Toby	Angelino	MN	1	0	Mixed	50.9	7.52055	1	1	0	2.01	0	143	0
19	557932	Reagan	Wiedenmann	FS	0	0	Mixed	6.5	7.65753	0	1	1	0.01	0	133.6	4
20	553138	Finn	Golfieri	MN	1	0	Havanese	9.8	8.95342	1	1	0	0.01	0	135.8	0
21	550693	Sugar	Sadiq	FS	0	0	Mixed	5.5	12.2493	0	1	0	0.01	0	143.4	0
22	549423	Noel	Santiago	MN	1	0	Yorkshire Terrier	8.3	12.5644	1	1	0	23.01	0	131.6	0
23	547139	Sadie	Ashbrook	FS	0	0	Mixed	17.8	6.06027	1	1	0	21.01	1	136.6	0
24	546982	Koda	Wenzel	MN	1	0	Husky	32.5	3.02192	1	1	0	0.01	0	128	0
25	544623	Maggie Moo	Davis	FS	0	0	Mixed	32	7.28219	1	1	0	1.01	0	139.8	0
26	543098	Brooklynn	Stallone	FS	0	0	Mixed	9.8	4.66301	0	1	0	3.01	1	133.1	0
27	542824	Caesar	Giampietro	MN	1	0	Mixed	33	6.63288	0	1	0	7.01	0	128.6	0
28	541503	Rocket	Hockman	MN	1	0	Australian Cattle Dog	25.5	6.18356	1	1	1	5.01	1	131.2	2
29	541349	Little Girl	Wingate	FS	0	0	Rottweiler	41.5	7.92055	1	1	0	9.01	0	135.2	0
30	539508	Oreo	Padilla	MN	1	0	Pitbull	27.9	2.64384	0	1	0	17.01	0	128.9	0
31	538578	Ollie	Dulay	MN	1	0	English Bulldog	32.2	3.08493	0	1	0	3.01	0	142.4	0
32	538154	Rufus	Henson	MN	1	0	Mixed	32	4.99178	0	1	0	0.01	0	126.3	0
33	537804	Elsa	Dufort	FS	0	0	Mixed	24	6.03562	0	1	0	11.01	0	140.6	0
34	537635	Harley	Brakeman	MN	1	0	Doberman Pinscher	47	8.67397	1	1	0	0.01	0	126.5	0
35	537286	Baby	Bostick	FS	0	0	Yorkshire Terrier	5.2	8.02466	1	1	1	0.01	0	135.7	4
36	536068	Lula	Gustafson	FS	0	0	Labrador Retriever	30.1	5.07397	1	1	0	8.01	0	133.1	0
37	535400	Daisy	Ozment	FS	0	0	German Shorthaired Pointer	33.6	10.3507	1	1	0	0.01	0	126.9	0
38	535400	Daisy	Ozment	FS	0	0	German Shorthaired Pointer	39.9	9.94247	0	1	0	7.01	0	144.7	0
39	535061	Hoot	Babicz	MN	1	0	Border Collie	18.2	7.19178	1	1	0	23.01	0	135.2	0
40	534030	Jack	Bock	MN	1	0	Mixed	33.5	2.01096	1	1	0	0.01	0	130.1	0
41	533502	Sofia	Deboben	FS	0	0	Mixed	8.4	10.0247	1	1	1	0.01	0	131.3	2
42	532714	Conan	Oswalt	MN	1	0	Mixed	26.8	13.1397	1	1	0	41.01	1	137.9	0
43	532269	Ava	Sargent	FS	0	0	Mixed	5.6	5.01096	1	1	0	0.01	0	138.8	0
44	530360	Singita	Guthrie	FS	0	0	Rottweiler	38.9	5.0274	1	1	0	0.01	0	127.8	0
45	529288	She-Ra	Rouse	FS	0	0	Mixed	29.9	8.01096	0	1	0	2.01	0	131.1	0
46	525237	Bandos	Kapp	MN	1	0	American Bulldog	35.4	7.84932	1	1	0	1.01	0	131.5	0
47	521126	Roca	Coleman	FS	0	0	Rottweiler	39.4	2.14795	0	1	0	8.01	0	132.8	0
48	517146	Tyler	Coleman	MN	1	0	Miniature Poodle	9.8	6.01096	0	1	0	0.01	1	128.5	0
49	517077	Zeus	Hehn	MN	1	0	Bichon Frise	6.7	8.0411	1	1	0	23.01	1	135.9	0
50	515009	Thor	Hemenway	MN	1	0	Yorkshire Terrier	4.1	8.27397	0	1	1	9.01	1	132.8	3
51	514140	Taz	Panzeter	MN	1	0	Miniature Australian Shepherd	12.5	8.02192	1	1	0	0.01	1	138.4	0
52	512857	Samuel L.	Jackson	MN	1	0	Mastiff	86.8	4.43014	1	1	0	19.01	0	139.6	0
53	512360	Mya	Godfrey	FS	0	0	Great Dane	55.1	2.51507	1	1	0	6.01	0	134.5	0
54	510318	Merlin	Dillow	MN	1	0	Black Mouth Cur	47.9	3.11781	0	1	1	14.01	0	134.2	2
55	509922	Piggy	Benitez	FS	0	0	Mixed	36.2	9.27671	0	1	0	57.01	0	140.4	0
56	508828	Roxie	Kucin	FS	0	0	Mixed	30	7.62192	0	1	0	0.01	0	142.8	0
57	508603	Principessa	Ventre	FS	0	0	Mixed	16.5	10.674	1	1	0	19.01	0	130.5	0
58	503659	Keela	Pino	FS	0	0	Mixed	21.8	3.06027	0	1	0	0.01	1	133.5	0
59	503659	Keela	Pino	FS	0	0	Mixed	22.4	3.68219	1	1	0	0.01	0	143.4	0
60	503620	Ellie	Martin	FS	0	0	Australian Shepherd	28.7	8.00274	1	1	0	37.01	0	127.7	0
61	503583	Anja	Paulk	FS	0	0	Doberman Pinscher	40.6	4.54247	1	1	0	0.01	0	133	0
62	502311	Kimber	Taylor	FS	0	0	Catahoula Leopard Dog	33.3	2.08767	1	1	0	23.01	1	135.3	0
63	502166	Duff	Bower	MN	1	0	Scottish Terrier	14.5	9.36164	0	1	0	0.01	1	130.4	0
64	497887	Alli	Schmidt	FS	0	0	Labrador Retriever	38.8	7.5589	1	1	0	0.01	0	141.6	0
65	497247	Duke	Lambeta	MN	1	0	Mixed	38.9	6.66301	1	1	0	0.01	0	130.2	0
66	497052	Bella Vista	Johnson	FS	0	0	Labrador Retriever	34.6	8.27123	0	1	0	8.01	1	140	0
67	495755	Malaya	Simmons	FS	0	0	Mixed	28.6	9.03562	1	1	0	11.01	0	128.3	0
68	495345	Trigger	Reneer	MN	1	0	Pitbull	26	3.33973	0	1	0	22.01	0	138.8	0
69	494223	Nala	Ortega	FS	0	0	Pitbull	28.6	1.60548	1	1	1	9.01	0	137.5	1
70	492352	Floyd	O'Loughlin	MN	1	0	Whippet	26.3	14.0521	1	1	0	1.01	1	130.6	0
71	490547	Shyloh	Beach	FS	0	0	Mixed	35.5	9.04658	1	1	0	0.01	0	139.1	0
72	490547	Shyloh	Beach	FS	0	0	Mixed	35	9.48219	1	1	0	45.01	0	142.5	0
73	488934	Sadie	Beatty	FS	0	0	Pitbull	29	3.37808	0	1	0	28.01	0	141.5	0
74	488594	Barb	Sharp	FS	0	0	Mixed	27.4	10.011	1	1	0	0.01	1	127.5	0
75	488308	Sammy	Treadway	MN	1	0	Rottweiler	38.4	6.76438	0	1	0	52.01	0	136.1	0
76	487805	Gigi	Plattner	FS	0	0	Standard Schnauzer	26	4.51781	1	1	0	25.01	0	133.1	0
77	487284	Duke	Richard	MN	1	0	Labrador Retriever	44.5	3.6274	1	1	0	38.01	1	144.1	0
78	486808	Nyko	Ankrum	MN	1	0	Mixed	34	7.04932	0	1	0	44.01	0	130.5	0
79	486614	Fritz	Carroll	MN	1	0	Doberman Pinscher	45.3	1.35616	0	1	0	0.01	0	130.9	0
80	483008	Sweet Pea	Copenhaver	FS	0	0	Mixed	9.8	8.36164	1	1	0	0.01	0	127	0
81	482383	Cooper	McCarry	MN	1	0	Mixed	44.2	9.00822	1	1	0	2.01	0	135	0
82	481726	Sperry	Piper	MN	1	0	Havanese	6.8	10.0164	0	1	0	6.01	1	142	0
83	480911	Maggie	Hoffman	FS	0	0	Mixed	31.8	2.35616	0	1	0	5.01	0	138.5	0
84	480848	Juju Bea	Mann	FS	0	0	Mixed	11.9	11.5397	1	1	0	5.01	0	143	0
85	475276	Florence	Penning, DVM	FS	0	0	Mixed	25	3.28493	1	1	0	0.01	1	144.1	0
86	474925	Sam	Rosenberg	MN	1	0	Schnoodle	10.5	9.21096	0	1	1	0.01	0	130.7	3
87	474047	Mikey Blind	*Florida Cocker Rescue	MN	1	0	Cocker Spaniel	17.7	8.01918	1	1	0	0.01	0	135.7	0
88	467428	Luna	Tate	FI	0	1	Pitbull	28.3	2.12877	1	1	0	57.01	1	134.4	0
89	466564	Sonja	Polley	FS	0	0	Mixed	34.3	3.67123	1	1	0	0.01	0	133.7	0
90	466564	Sonja	Polley	FS	0	0	Mixed	34.2	3.82466	1	1	0	56.01	0	135.9	0
91	466490	Bane	McKethan	MN	1	0	English Bulldog	36.4	6.70411	0	1	0	8.01	0	130.3	0
92	465409	Tessa	Sandy	FS	0	0	German Shepherd	40.5	3.00274	0	1	0	22.01	0	138	0
93	464273	Myra	Jenkins	FS	0	0	Mixed	35.7	4.8	1	1	0	4.01	0	128.4	0
94	460419	Henry	Ballo	MN	1	0	Mixed	36.2	1.83836	1	1	0	1.01	1	135.8	0
95	457561	Rani	Lane	MN	1	0	Pomeranian	6.2	10.0164	0	1	0	6.01	0	137.9	0
96	456349	Pandora (Dora)	Monnell	FS	0	0	Rottweiler	46.2	2.87397	1	1	0	13.01	0	136.6	0
97	455522	Smokey	Pla	MN	1	0	Pitbull	57	6.0137	0	1	0	4.01	0	133.5	0
98	454708	Boeing	Serdiuk	MN	1	0	Boxer	34	10.6438	1	1	0	6.01	0	133.9	0
99	454533	Emily	Breeds	FS	0	0	Mixed	46.2	5.01644	1	1	0	19.01	0	138.1	0
100	453585	Suki	Makepeace	FS	0	0	Mixed	5.1	10.074	0	1	1	0.01	1	138.1	1
101	453333	Beast	Morales	MN	1	0	German Shepherd	52.1	6.02466	0	1	0	23.01	0	139.4	0
102	452170	Maya	Martinez	FS	0	0	Mixed	30	9.53151	1	1	0	0.01	1	132.7	0
103	451602	Lula	De Leon	FS	0	0	Mixed	3.7	8.0274	1	1	1	0.01	0	140.5	2
104	450961	Capitan	Perez	MN	1	0	Mixed	16.3	13.9315	0	1	0	0.01	1	141.2	0
105	446902	Muffin	Miras	FS	0	0	Mixed	9.5	8.0411	0	1	0	0.01	0	133.3	0
106	446007	Basil	Lugo	FS	0	0	Labrador Retriever	35.9	6.04932	0	1	0	17.01	0	134.5	0
107	440774	Belle	Myers	FS	0	0	Golden Retriever	33.2	12.3589	0	1	0	34.01	0	126.2	0
108	440766	Stanley	Tellez	MN	1	0	Mixed	38	5.00274	0	1	0	1.01	0	138.2	0
109	440583	Sadie	Clifford	FS	0	0	Golden Retriever	38.8	8.02192	1	1	0	0.01	0	131.9	0
110	439179	Otis	Groff	MN	1	0	Mixed	32.3	3.09041	0	1	0	34.01	0	138.6	0
111	438319	Blaze	Anderson	MN	1	0	Labrador Retriever	34.3	3.14521	0	1	0	9.01	0	135.3	0
112	437018	Bella	Villella	FS	0	0	Miniature Pinscher	7.4	9.0411	0	1	1	13.01	0	134	4
113	436912	Mugsy	Kaminski	MN	1	0	Petit Basset Griffon Vendeen	19.6	12.2712	1	1	0	0.01	1	126.6	0
114	431976	Sedona	Hamilton	FS	0	0	Mixed	26.9	2.40274	1	1	0	24.01	0	130.6	0
115	430249	Toby	Morales	MN	1	0	Terrier	5.4	10.0356	0	1	1	0.01	1	141.1	3
116	429487	Bella	Jennings	FS	0	0	Retriever	33.9	6.87123	0	1	0	22.01	1	131.1	0
117	429484	Huck	Hoffman	MN	1	0	Labrador Retriever	38.6	9.50411	0	1	0	5.01	0	144.6	0
118	429166	Bucca	Rauzzio	FS	0	0	Golden Retriever	39.4	7.83288	0	1	0	15.01	1	130.2	0
119	429064	Olivia	Venner	FS	0	0	Yorkshire Terrier	3.8	9.89315	0	1	1	26.01	0	135.2	3
120	429028	Champ	Shah	MN	1	0	West Highland White Terrier	8.6	11.2055	0	1	0	0.01	0	130.1	0
121	428933	Loki	Kennon	MN	1	0	Pitbull	33.5	1.56986	1	1	0	15.01	0	131.1	0
122	426936	Frito	Olson	MN	1	0	Corgi	16.3	3.62192	1	1	0	45.01	1	137.4	0
123	425062	Max	Occhiogrosso	MN	1	0	Mixed	38.6	7.50685	1	1	0	6.01	0	139.7	0
124	423771	Jillian	Robinson	FS	0	0	Golden Retriever	42.8	7.20548	1	1	0	8.01	0	129	0
125	422760	Kaia	Blanchard	FS	0	0	Mixed	31.8	5.0411	1	1	0	56.01	0	132.3	0
126	422476	Boutros	Egger	MN	1	0	Bichon Frise	7.5	7.41096	1	1	0	10.01	0	136.1	0
127	421871	Longo	Kinley	MN	1	0	Mixed	8.2	9.41644	1	1	0	0.01	1	137.4	0
128	414078	Tebow	Franke	MN	1	0	Mixed	41.2	10.0658	1	1	0	50.01	0	143	0
129	412310	Riley	Weiler	FS	0	0	Mixed	34.5	5.90959	1	1	0	37.01	0	130.1	0
130	411740	Fenway	Page	FS	0	0	Miniature Australian Shepherd	12.6	11.3014	0	1	0	0.01	1	138.8	0
131	411359	Sparky	Carlson	MN	1	0	Mixed	7.8	12.0137	0	1	0	0.01	1	140.9	0
132	411307	Ayla	Diaz	FS	0	0	Pitbull	34.9	3.54247	0	1	0	7.01	0	138.5	0
133	410419	Maya	Walton	FS	0	0	Mixed	37.4	6.06849	1	1	0	24.01	0	137.2	0
134	410330	Riley	Alexander	MN	1	0	Doberman Pinscher	34.7	4.03288	0	1	0	12.01	0	134.3	0
135	409394	Handi	Rovira	FS	0	0	Mixed	36.5	8.08219	1	1	0	28.01	0	138.3	0
136	408957	Bella	Thomas	FS	0	0	Bulldog	30	3.13699	0	1	0	56.01	1	144.5	0
137	408245	Brutus	Flaig	MN	1	0	Yorkshire Terrier	5.8	7.08767	0	1	0	0.01	0	128.1	0
138	406813	Sadie	Glasgold	FS	0	0	Portuguese Water Dog	24.3	10.7973	1	1	0	4.01	0	138.8	0
139	400779	Sharron	Chass	FS	0	0	Mixed	5.6	13.0329	1	1	1	0.01	0	130	2
140	398884	Bella	Ray	FS	0	0	Mixed	20.3	7.83014	1	1	0	15.01	0	130.6	0
141	398497	Sherlock (Lil' Bit)	Farley	MN	1	0	Yorkshire Terrier	7.2	8.94247	1	1	0	0.01	0	128.6	0
142	398437	Oscar	Cash	MN	1	0	Miniature Poodle	5.6	13.011	0	1	0	0.01	0	130.8	0
143	397735	Patch	Pastrana	MN	1	0	Mixed	33.8	9.01644	0	1	0	6.01	1	130.6	0
144	397204	Cinni	Solitro	FS	0	0	Mixed	36.3	7.01096	1	1	0	8.01	0	139.2	0
145	393491	Rowdy	Kager	MN	1	0	Labrador Retriever	31	8.03288	0	1	0	23.01	0	135.4	0
146	392772	Heidi	Cohen	FS	0	0	Mixed	41.3	6.27945	0	1	0	11.01	0	128.3	0
147	391886	Hugo	Rittenhouse	MN	1	0	Retriever	35	7.03562	1	1	0	24.01	1	130.2	0
148	390813	Skooter	Holloway	MN	1	0	Jack Russell Terrier	9.3	9.02192	0	1	0	14.01	0	130.5	0
149	390813	Skooter	Holloway	MN	1	0	Jack Russell Terrier	10.9	9.57808	0	1	1	0.01	0	142.9	3
150	389603	Molly	Stein	FS	0	0	Mixed	27.4	7.25479	0	1	0	23.01	1	144.7	0
151	389483	Rudy	McNeil	MN	1	0	Australian Shepherd	14.6	13.4055	1	1	0	12.01	0	125.9	0
152	388346	Kai	Fuller	MN	1	0	Akita	36.5	4.79452	0	1	0	4.01	0	141.1	0
153	387738	Malu	Hebert	FS	0	0	Labrador Retriever	33.1	7.69863	1	1	0	10.01	0	137.6	0
154	387677	Bailey	Cooper	FS	0	0	Mixed	6	7.86849	0	1	0	0.01	0	141.4	0
155	387254	Gracie	Wilson	FS	0	0	Yorkshire Terrier	3.2	11.0219	0	1	1	0.01	1	136.4	2
156	385487	Sassy	Ettrich	FS	0	0	Black Mouth Cur	33	11.0137	1	1	0	12.01	0	140.9	0
157	382367	Sunshine	Carastro	FS	0	0	Mixed	20.6	11.263	1	1	0	6.01	1	138.6	0
158	379838	Kismet	Plescia	MN	1	0	Mixed	22.7	5.03288	1	1	0	11.01	1	140.4	0
159	379623	Remy	Keener	MN	1	0	Mixed	29.3	3.00822	1	1	0	2.01	0	126.8	0
160	378719	Ava	Barney	FS	0	0	Labrador Retriever	28.6	4.0411	0	1	0	0.01	0	128.5	0
161	377917	Bingo	Randall	MN	1	0	Mixed	50.2	4.00274	1	1	0	29.01	0	130.1	0
162	377045	Harrison	Ivey	MN	1	0	Bichon Frise	8.5	11.0137	1	1	0	0.01	1	135.1	0
163	372009	Harley	Hastings	MN	1	0	Mixed	5.3	14.0192	0	1	0	0.01	1	126.2	0
164	366597	Freckles	Hutchinson	MN	1	0	Mixed	6.9	9.02192	0	1	0	13.01	0	133.9	0
165	365738	Lexi	Yanez	FS	0	0	Yorkshire Terrier	3.9	10.7781	0	1	1	7.01	1	135	3
166	365572	Arie Marie	Mohammed	FS	0	0	Labrador Retriever	38.6	8.31781	1	1	0	1.01	0	137.9	0
167	365435	Nilla	Haag	FS	0	0	Labradoodle	8.3	7.50137	1	1	1	0.01	1	130.2	2
168	364143	Lulu	Abbas	FS	0	0	German Shepherd	32.8	13.8055	1	1	0	0.01	1	128.2	0
169	364143	Lulu	Abbas	FS	0	0	German Shepherd	36.4	12.5671	1	1	0	16.01	0	135.7	0
170	363308	Sonia	Seals	FS	0	0	Beagle	11.6	8.02192	1	1	1	6.01	0	134.4	No grade
171	362903	Oliver	Blake	MN	1	0	Mixed	51.8	1.6	0	1	0	16.01	0	141.1	0
172	361901	Babbette	Holmes	FS	0	0	Mixed	8.8	10.0137	0	1	0	0.01	0	128.7	0
173	360849	Mandy	King	FS	0	0	Mixed	11.6	11.5315	0	1	0	0.01	1	130.4	0
174	360643	Bindi	Ford	FS	0	0	Pointer	26.4	9.04658	1	1	0	59.01	0	130.6	0
175	359098	Turner	Floyd	MN	1	0	Mixed	34.6	8.01918	0	1	0	6.01	0	136.7	0
176	358918	Seamus	Mendolusky	MN	1	0	Irish Wolfhound	66	2.4274	1	1	0	0.01	0	127	0
177	356520	Roxie	Angelos	FS	0	0	Yorkshire Terrier	5	6.54247	1	1	1	20.01	0	142.9	3
178	352819	Knox	Gomes	MI	1	1	Pitbull	31	3.93699	0	1	0	10.01	0	130.3	0
179	352016	Murdoch	Joffe	MN	1	0	Scottish Terrier	9	10.5973	1	1	0	0.01	1	133.6	0
180	351025	Fergus	Wren	MN	1	0	Labrador Retriever	46.3	5.00822	0	1	0	1.01	0	138.3	0
181	350175	Ceaser	Salas	MN	1	0	Maltese	2.5	5.01644	1	1	1	0.01	0	130.5	3
182	346953	Onyx	Jones	MN	1	0	Mixed	8.6	6.02466	1	1	0	0.01	1	136.6	0
183	346800	Toby	Morrison	MN	1	0	Bernese Mountain Dog	42.3	2.00822	0	1	1	0.01	0	141.8	3
184	345083	Charlie	Arocho	MN	1	0	Mixed	4.5	3.59452	0	1	1	0.01	0	131.8	3
185	344676	Nell	Waibel	FS	0	0	Labrador Retriever	36.4	9.10411	1	1	0	23.01	0	135.8	0
186	344144	Ella	Hunt	FS	0	0	Mixed	34.8	3.47945	0	1	0	52.01	0	131.9	0
187	342949	Honey	Christy	FS	0	0	Mixed	5.5	5.67671	0	1	0	0.01	0	142.7	0
188	342837	Dash	Polakoski	MN	1	0	Maltese	3.9	8.87123	0	1	1	0.01	1	131.4	3
189	342183	Cesar	Busch	MN	1	0	German Shepherd	48.5	7.22466	0	1	0	28.01	0	131.4	0
190	341286	Lucy	Lukens	FS	0	0	Puggle	12.8	5.74247	1	1	0	0.01	1	126.2	0
191	339480	Penny	Macke	FS	0	0	Mixed	22.6	1.50685	0	1	0	5.01	0	131.2	0
192	339433	Camellia	Spoth	FS	0	0	Mixed	4.7	1.13973	1	1	0	3.01	0	126.2	0
193	339356	Chong	Haney	MN	1	0	Pitbull	33	1.20822	0	1	0	0.01	0	130.3	0
194	338570	Teddy	Marsh	MN	1	0	Boxer	40.9	9.43014	1	1	0	0.01	0	130.9	0
195	338176	Cali	Elhajji	FS	0	0	Beagle	18.2	6.07397	1	1	0	0.01	0	129.8	0
196	336860	Kai	Lincer	MN	1	0	Boxer	33.1	3.89315	0	1	0	1.01	0	130.6	0
197	336676	Gracie	Adkinson	FS	0	0	American Bulldog	32.6	8.53699	1	1	0	13.01	0	132.2	0
198	335422	Hannah	Wegner	FS	0	0	Havanese	9.7	4.29041	0	1	1	0.01	1	132.5	3
199	333420	Rockafeller	Karnes	MN	1	0	Shih Tzu	9.5	10.5644	0	1	0	0.01	1	125.3	0
200	331342	Dally	Hyndman	FS	0	0	Golden Retriever	35	6.50685	0	1	0	3.01	0	136.4	0
201	324627	Josie	Morris	FS	0	0	Mixed	18.8	11.811	1	1	0	0.01	0	128.8	0
202	324015	Brutus	Harvey	MN	1	0	Yorkshire Terrier	5.6	6.09041	1	1	0	0.01	0	130.9	0
203	322103	Hector	Ifasi	MN	1	0	English Bulldog	27.6	4.85205	0	1	0	0.01	0	144	0
204	321923	Lilly	Degastro	FS	0	0	Rottweiler	48.6	4.47397	1	1	0	1.01	0	133.7	0
205	321301	Apple	Allen	FS	0	0	Mastiff	54	4.33151	1	1	0	4.01	0	133.9	0
206	320722	Dutchie	Bowen	MN	1	0	Mixed	29.9	7.57808	0	1	0	19.01	0	144.6	0
207	320642	Daisy	Rose	FS	0	0	English Bulldog	20.8	7.52603	0	1	0	0.01	0	127.5	0
208	318158	Addi	Choi	MN	1	0	Mixed	12	9.55068	0	1	0	2.01	0	133	0
209	314463	Coco	Storch	FS	0	0	Maltese	5	6.40274	0	1	0	0.01	0	137.2	0
210	313896	Zoe	Sioutis	FS	0	0	Yorkshire Terrier	6.4	6.71781	0	1	1	0.01	1	131	2
211	313408	Champ	Gatto	MN	1	0	American Bulldog	29	8.27671	0	1	0	51.01	0	143	0
212	313106	Woofie	Aquino	MN	1	0	Terrier	9	11.326	0	1	0	8.01	1	133.5	0
213	312276	Layla	Carroll	FS	0	0	Mixed	43.5	6.00822	1	1	0	2.01	0	142.9	0
214	309256	Susie	Padilla	FS	0	0	Mixed	10.3	1.61644	1	1	0	34.01	1	138.3	0
215	309256	Susie	Padilla	FS	0	0	Mixed	11	1.05753	1	1	0	20.01	1	142.9	0
216	309184	Ellie	Schweiger	FS	0	0	Mixed	37.5	9.03836	1	1	0	3.01	0	140.9	0
217	306402	Oliver	Graves	MN	1	0	Bichon Frise	8.8	10.8	1	1	1	0.01	1	127.9	3
218	305600	Zeekah	Telis	FS	0	0	Siberian Husky	18.6	9.55342	1	1	0	0.01	0	136.4	0
219	303804	Madi	Blauth	FS	0	0	Puggle	13	3.00822	1	1	0	8.01	1	143.5	0
220	303804	Madi	Blauth	FS	0	0	Puggle	12	3.48219	1	1	0	0.01	1	140.1	0
221	303326	Bodie	Boles	MN	1	0	Mixed	22.7	10.6959	1	1	0	7.01	1	131	0
222	302967	Frida	Grobman	FI	0	1	Weimaraner	37.6	6.25205	1	1	0	0.01	0	132.7	0
223	300665	Luna	McDowell	FS	0	0	Mixed	24.2	6.90685	0	1	0	0.01	0	128.2	0
224	300297	Ruby	Sweeting	FS	0	0	Mixed	35.5	12.4521	1	1	0	7.01	1	142.7	0
225	299930	Maggie	Wimble	FS	0	0	Border Collie	19.1	8.69589	1	1	0	0.01	0	134.7	0
226	299775	Fergie	Tyagi	FS	0	0	Mixed	5.2	6.92603	0	1	1	0.01	0	140.6	3
227	299556	Cali	Grady	FS	0	0	Mixed	21.6	8.64932	1	1	0	40.01	1	131.2	0
228	298295	Pearl	Sweeting	FS	0	0	Catahoula Leopard Dog	29	8.79452	1	1	0	2.01	0	142.4	0
229	297319	Hope	Lineberger	FS	0	0	Mixed	6.7	5.03014	1	1	0	0.01	1	130.9	0
230	296477	Hope	Berry	FS	0	0	Mixed	27.3	6.90411	1	1	0	4.01	0	125.2	0
231	295169	Chuleta	Hopson	FS	0	0	Mixed	5.5	13.0247	1	1	0	3.01	0	139.4	0
232	294406	Toby	Drake	MN	1	0	CKCS	10.6	9.51781	1	1	0	0.01	0	139	0
233	294181	Romeo	Greenman	MN	1	0	West Highland White Terrier	10.8	9.0137	0	1	0	0.01	1	133.2	0
234	293419	Marley	Ridenour	MN	1	0	Mixed	29	5.49041	1	1	0	0.01	0	143.7	0
235	292477	Addie	Paul	FS	0	0	Mixed	16.2	3.26027	0	1	0	0.01	0	144.6	0
236	291292	Paddy	O'Keefe	MN	1	0	Corgi	17.7	4.0274	0	1	0	0.01	0	142.5	0
237	290140	Queeny	Guertin	FS	0	0	Mixed	27	3.92055	0	1	0	0.01	0	139.7	0
238	289799	Marley	Lockwood	MN	1	0	Mixed	8.6	9.67671	0	1	0	0.01	0	132.2	0
239	287873	Petie	Alba	FS	0	0	Pitbull	26.4	6.19178	0	1	0	15.01	0	126.7	0
240	287278	Bella	Heleski	FS	0	0	Australian Blue Heeler	22.5	7.66575	0	1	0	0.01	1	141.2	0
241	286802	Molly	Rumbley	FS	0	0	Labrador Retriever	35.9	8.7726	0	1	0	0.01	0	136.8	0
242	281155	Seaweed	Patro	MN	1	0	Mixed	5.9	12.4822	0	1	0	0.01	0	141.6	0
243	279575	Joey	Blount	MN	1	0	Mixed	10.8	4.03014	1	1	0	7.01	0	130.5	0
244	276504	Sidney	Yurcaba	MN	1	0	Maltese	4.9	9.28493	0	1	1	0.01	0	129.5	2
245	271034	Duke	De La Parte	MN	1	0	German Shepherd	63	6.41918	0	1	0	0.01	0	134.7	0
246	269793	Mister	Czupich	MN	1	0	Mixed	5.6	6.14795	0	1	0	0.01	0	132.8	0
247	266417	ET	Lynn	MN	1	0	Mixed	33	6.21096	1	1	0	13.01	1	139.1	0
248	265529	Wilson	Eliason	MI	1	1	Labrador Retriever	40.5	9.04932	0	1	1	7.01	1	130.7	3
249	264015	Bella	Carter	FS	0	0	Bichon Frise	6	8.75068	0	1	0	0.01	0	133.5	0
250	260177	Sky	Holt	FS	0	0	Catahoula Leopard Dog	26.6	8.86849	1	1	0	7.01	0	136.6	0
251	259249	Lady	Hicks	FS	0	0	Mixed	7.8	5.8	1	1	0	1.01	0	131.8	0
252	257311	Sami	Agner	FS	0	0	Mixed	18.7	3.4137	1	1	0	0.01	0	131.6	0
253	256583	Pippa	Kwitko	FS	0	0	Golden Retriever	41.5	9.23562	1	1	0	0.01	0	139	0
254	251490	Monkey Tru50	Goodman	FS	0	0	Labrador Retriever	32.9	6.58356	0	1	0	8.01	0	132.5	0
255	251490	Monkey Tru50	Goodman	FS	0	0	Labrador Retriever	32.7	5.66575	0	1	0	9.01	0	127.2	0
256	251433	Phoebe	Blackman, DVM	FS	0	0	Mixed	8.4	13.6	0	1	0	0.01	0	132.5	0
257	250386	Ripley	Lookabaugh	FS	0	0	Mixed	13.9	8.66849	1	1	0	0.01	0	131.3	0
258	247881	Betty	Picciano	FS	0	0	Mixed	34	5.05753	0	1	0	60.01	0	142.3	0
259	244776	Shane	Gerald	MN	1	0	German Shepherd	28.7	11.6877	1	1	0	0.01	1	138.4	0
260	235950	Roxy	Pimentel	FS	0	0	Bichon Frise	5.4	11.8767	1	1	1	1.01	0	128.3	3
261	235950	Roxy	Pimentel	FS	0	0	Bichon Frise	5.8	12.9507	0	1	1	0.01	0	139.4	3
262	226295	Kona Mae 1	Dyson	FS	0	0	Mixed	42.2	9.92329	1	1	0	4.01	0	127.8	0
263	225316	Dillinger	Kukas	MN	1	0	Havanese	8.4	4.78356	1	1	0	0.01	1	136.9	0
264	212181	Sadee	Bates	FS	0	0	Cairn Terrier	9.6	10.8795	1	1	0	0.01	1	131.1	0
265	208432	Max	Attar	MN	1	0	Bichon Frise	13.4	8.99452	1	1	0	0.01	0	126.8	0
266	205395	Honey	Boots	FS	0	0	Bichon Frise	7.3	8.47123	0	1	1	0.01	0	137.9	3
267	205395	Honey	Boots	FS	0	0	Bichon Frise	6.7	11.4082	0	1	0	0.01	0	131.4	0
268	202951	Zuri Love 1	Dyson	FS	0	0	Labrador Retriever	31.8	8.21918	1	1	0	2.01	1	137.4	0
269	202288	Oliver	Mourtos	FS	0	0	English Bulldog	16	7.66301	0	1	0	28.01	0	141.6	0
270	200330	Xena Tru50	Petery	FS	0	0	Mixed	26	10.6795	1	1	0	1.01	0	130.4	0
271	198271	Sofie	Slone	FS	0	0	Mixed	9.7	9.28493	1	1	1	8.01	1	133.2	No grade
272	187270	Sophia	Petrucci	FS	0	0	Chihuahua	5.6	9.33973	1	1	0	0.01	0	143.4	0
273	185160	Nadia	Delo	FS	0	0	Yorkshire Terrier	2.6	10.4767	0	1	1	32.01	0	130.5	3
274	183254	Keba-Itchiwa	Bruce, DVM	FS	0	0	Nova Scotia Duck Retriever	24.5	8.95616	1	1	0	0.01	0	142	0
275	180635	Darby	Piper	FS	0	0	Toy Poodle	3.7	7.49589	0	1	1	0.01	0	137.7	3
276	178887	Pebbles	Murphy	FS	0	0	Australian Shepherd	15.4	9.70959	0	1	0	0.01	0	127.9	0
277	172387	Isis	Waller	FS	0	0	Boxer	34.4	6.87945	1	1	0	0.01	0	141.5	0
278	168717	Lolly	Goodman	FS	0	0	Poodle	7.5	11.2082	1	1	0	0.01	0	139.5	0
279	163252	Bella	Sodre	FS	0	0	Toy Poodle	5.3	6.69315	1	1	0	13.01	1	130.6	0
280	124156	Lili	Gulyas	FI	0	1	Miniature Poodle	5.6	10.863	1	1	0	0.01	1	135.9	0
281	502503	Xena	Montoya	FS	0	0	German Shepherd	34.2	4.23288	1	0	0	0.01	0	133.4	0
282	403760	Loki	DiBella	MN	1	0	Mixed	29.8	6.33973	0	0	0	13.01	0	135.9	0
283	501572	Max	Harrod	MN	1	0	Pitbull	32.3	4.02466	0	0	0	3.01	0	136.9	0
284	410607	Terra TRU50	Stidham	FS	0	0	Boxer	25.3	3.58082	0	0	0	43.01	0	136.5	0
285	490165	Lucy	March	FS	0	0	Boxer	29.9	7.52877	0	0	0	1.01	0	132.8	0
286	339506	Pepper Tru50	Thom	FS	0	0	Mixed	30.9	4.05205	0	0	0	7.01	0	136	0
287	481684	Java	Werndli	MN	1	0	Mixed	20.7	9.05479	1	0	0	60.01	0	127.9	0
288	455142	Onyx	King	MI	1	1	Pitbull	30	7.81918	0	0	0	0.01	0	129.4	0
289	458471	Lily	Morrison	FS	0	0	Mixed	30	2.33425	0	0	0	0.01	0	131.1	0
290	220418	Dupree	Diehl	MN	1	0	Bichon Frise	5.6	12.8521	0	0	1	7.01	0	129	2
291	386657	Jackson	Golwick	MN	1	0	Mixed	20.2	9.53425	0	0	0	1.01	1	135.9	0
292	448344	Kona	Addison	FS	0	0	Mixed	20.5	5.00548	0	0	0	1.01	0	140.6	0
293	336474	Lola	Ruta	FS	0	0	Golden Retriever	32.6	4.80274	0	0	0	26.01	0	127.5	0
294	406937	Jaime	Rockwell	MN	1	0	Mixed	34.4	4.86027	0	0	0	1.01	0	143.1	0
295	437046	Buttons	Slugocki	MN	1	0	Mixed	7.5	9.45753	0	0	1	0.01	1	135.1	No grade
296	334513	Tobey	Wilson	FS	0	0	Mixed	27.5	9.77808	1	0	0	7.01	0	126	0
297	296477	Hope	Berry	FS	0	0	Mixed	28.4	7.86027	0	0	0	21.01	0	142	0
298	419023	Bella	Kretchman	FS	0	0	Mixed	29	7.52329	0	0	0	9.01	0	127.7	0
299	418239	Layla	Chacko	FS	0	0	Pitbull	25.5	0.986301	0	0	0	14.01	0	131.8	0
300	377021	Lucy TRU 50	O'Hara	FS	0	0	Mixed	22.6	1.09589	0	0	0	47.01	0	130.1	0
301	287050	Oliver	Wolff	MN	1	0	American Bulldog	23.3	10.0384	0	0	0	1.01	0	128.4	0
302	317849	Sally	Morin	FS	0	0	Boxer	44.2	7.19178	0	0	0	14.01	0	141.9	0
303	361255	Twinkle	Barber	FS	0	0	Mixed	31.5	6.04658	0	0	0	7.01	0	136.4	0
304	375491	Junah	Upwood	MN	1	0	Newfoundland	63	8.78904	0	0	0	0.01	0	137.6	0
305	277147	Jackson	Freedman	MN	1	0	English Setter	41.8	7.61644	0	0	0	14.01	0	138.4	0
306	317963	Chloe	Landahl	FS	0	0	Yorkshire Terrier	4.1	7.45753	0	0	1	0.01	0	138.7	No grade
307	111571	Tsunami 1	Siekaniec	FS	0	0	Pitbull	16	16.2932	0	0	0	9.01	0	144	0
308	361499	Luna	Olsen	FS	0	0	Mixed	10.7	5.02192	0	0	1	0.01	0	129.4	1
309	359951	Scout	Lelekacs	MN	1	0	Australian Shepherd	23.4	9.57534	0	0	0	7.01	0	138.7	0
310	355662	Buzz	Sturgess	MN	1	0	Border Collie	25	6.02192	1	0	0	2.01	0	138.7	0
311	272514	Hana	Reid	FS	0	0	Lhasa Apso	9.3	3.18904	0	0	0	0.01	0	135.4	0
312	345851	Jack	Mason	MN	1	0	Havanese	7.6	3.14521	0	0	0	0.01	0	125.1	0
313	340439	Skittles	McBrayer	MN	1	0	Bichon Frise	10.8	9.03014	1	0	0	0.01	0	125.4	0
314	298295	Pearl	Sweeting	FS	0	0	Catahoula Leopard Dog	25.3	6.3726	0	0	0	0.01	0	142.5	0
315	337311	Lil' Gurl	Layton, DVM	FS	0	0	Mixed	22.7	7.50137	1	0	0	0.01	0	139.9	0
316	152785	Samantha	Smith	FI	0	1	Mixed	6.6	7.92329	0	0	0	0.01	0	129.5	0
317	275454	Elvis	Richardson	MN	1	0	Miniature Poodle	5.8	7.3726	0	0	1	0.01	0	133.1	No grade
318	311773	Georgie	Revelle	FS	0	0	English Bulldog	23.6	0.556164	0	0	0	1.01	0	140.9	0
319	263483	Ares	Fibkins	MN	1	0	Boxer	38.8	3.9863	0	0	0	0.01	0	133.4	0
320	295887	Janes	Markovich	FS	0	0	Pitbull	34	2.08493	0	0	0	31.01	0	141.3	0
321	255680	Thunder	Kiefer	MN	1	0	Schipperke	14.4	11.3205	0	0	0	0.01	0	139.4	0
322	284167	Annie	Bahus	FS	0	0	West Highland White Terrier	7.8	8.05753	1	0	0	0.01	0	134.9	0
323	259695	Chunk	Edwards	MN	1	0	English Bulldog	25.9	3.87397	0	0	1	0.01	0	142.5	2

## Sheet: CTT out
																											kg	log odds	odds	p													kg	CTT
																																											4.625	0.3125		6.8375	0.28125		9.55
																																												32			32
																																												10			9
new	univ P	P1	P2	P3	P4	P5	P6	P7																			5	-0.893697	0.40914	0.290347													2.5	0		5.6	0		8.3
MF	0.17	0.05	0.05	0.06	0.09	0.11	0.1	0.08		Coefficient Significance Tests ───────────────────────────────────────────────────																	10	-0.517841	0.595805	0.373357													2.6	0		5.6	1		8.4
Intact	0.41	0.14	0.13	0.13	0.16	0.15																					15	-0.473751	0.622662	0.383729													3.2	1		5.6	0		8.4
kg	<.0001	0.01	0.01	0.02	0.02	0.01	0.01	0.01		Independent	Regression	Standard	Wald		Odds	Lower 95%	Upper 95%										20	-0.645109	0.524605	0.344093													3.4	1		5.8	0		8.4
yrs	0.001	0.1	0.11	0.12	0.15	0.13	0.17			Variable	Coefficient	Error	Z-Value	Wald	Ratio	Confidence	Confidence										25	-0.976674	0.376561	0.273552													3.6	1		5.8	0		8.5
Meniscal Tear	0.08	0.17	0.17	0.2	0.25					X	b(i)	Sb(i)	H0: β=0	P-Value	Exp(b(i))	Limit	Limit	input	means	log odds							30	-1.43591	0.237899	0.19218													3.7	0		5.8	0		8.6
MPL	0.1	0.2	0.21							Intercept	-4.35235	1.09401	-3.978	7e-05	0.01288	0.00151	0.10991			-4.35235							35	-2.00131	0.135158	0.119065													3.7	0		5.9	0		8.6
Time between Rads/Sx	0.24	0.5								MF	0.48669	0.27998	1.738	0.08216	1.62691	0.93982	2.81635	0	0.421	0							40	-2.65761	0.0701159	0.0655218													3.8	0		6	0		8.6
CTT on Rads	----	----	----	----	----	----	----	----		kg	0.45506	0.18441	2.468	0.0136	1.57627	1.09815	2.26255	24.187	24.187	11.0065							45	-3.39336	0.0335955	0.0325036													3.9	1		6	0		8.8
Stifle Angle	0.76	0.19	0.17	0.19						tear	2.30556	0.74648	3.089	0.00201	10.0298	2.32212	43.3208	0.867	0.867	1.99892							50	-4.19971	0.0149999	0.0147782													3.9	1		6.2	0		8.8
tear complete/partial	<.0001	0.003	0.003	0.004	0.003	0.002	0.002	0.002		kg_lnkg	-0.12681	0.04673	-2.713	0.00666	0.8809	0.8038	0.9654	81.711	81.711	-10.3618							55	-5.06958	0.00628507	0.00624581													4.1	1		6.4	1		9
kg*lnkg	0.02	0.005	0.005	0.009	0.01	0.006	0.006	0.007																			60	-5.99716	0.00248579	0.00247963													4.1	0		6.5	0		9
																			sum	-1.70867							65	-6.97765	0.000932496	0.000931627													4.5	0		6.6	0		9.3
																											70	-8.00695	0.000333139	0.000333028													4.7	0		6.7	1		9.3
																				log odds	-1.70867						75	-9.08158	0.000113741	0.000113728													4.9	0		6.7	1		9.5
																				odds	0.181107						80	-10.1985	3.72255e-05	3.72241e-05													5	0		6.7	0		9.5
																				p	0.153337						85	-11.3551	1.17096e-05	1.17094e-05													5	0		6.8	1		9.6
																						p	RR	OR																			5.1	1		6.9	0		9.7
																				MF 0	F	0.153337																					5.2	0		7.2	0		9.7
																				MF 1	M	0.227589	1.48424	1.62692																			5.2	0		7.3	0		9.8
																				tear 0		0.0292358																					5.3	1		7.4	0		9.8
																				tear 1		0.231986	7.935	10.0298																			5.3	1		7.5	1		9.8
																				kg	10	0.373357																					5.4	1		7.5	0		9.8
																																											5.4	0		7.5	0		10.3
																																											5.5	0		7.5	1		10.5
																																											5.5	0		7.6	0		10.6
																																											5.5	0		7.8	0		10.7
																																											5.6	0		7.8	1		10.8
																																											5.6	0		7.8	0		10.8
																																											5.6	0		7.8	0		10.8
																																											5.6	0		8.2	1		10.9
																																											5.6	0		8.3	0		11
[truncated: 17 more columns]

## Sheet: assumptions
Meniscal Tear	VIF		CTT	VIF
MF	1.0371		MF	1.047
Intact	1.0215		Intact	1.0166			old
kg	1.4221		kg	1.3525				Meniscal Tear	CTT on Rads
yrs	1.1689		yrs	1.1688			kglnkg	0.32	0.01
tear	1.0506		tear	1.0868			yrlnyr	0.98	0.06
MPL	1.1731		MPL	1.196			timelntime	0.68	0.34
Time_between_Rads_Sx__days_	1.0779		Time_between_Rads_Sx__days_	1.0764			anglelnangle	0.41	0.35
Stifle_Angle	1.0357		Stifle_Angle	1.045
CTT	1.1462		Meniscal_Tear	1.146
							new n=323
								Meniscal Tear	CTT on Rads
							kglnkg	0.57	0.02
							yrlnyr	0.53	0.15
							timelntime	0.99	0.35
							anglelnangle	0.49	0.2

## Sheet: meniscal tear out
n=323																																															p	95% lo	95% hi
n=323	univ P	P1	P2	P3	P4	P5	P6	P7		Coefficient Significance Tests ───────────────────────────────────────────────────																															135.5	0.504911	0.449801	0.559901		125.1	0.591079	0.474878	0.697924
MF	0.04	0.007	0.007	0.007	0.009	0.01	0.016																																		132.1	0.473219	0.412182	0.535066		125.2	0.590177	0.474889	0.696339
Intact	1	0.88								Independent	Regression	Standard	Wald		Odds	Lower 95%	Upper 95%																								126.9	0.425249	0.330955	0.525314		125.3	0.589274	0.474897	0.694752
kg	0.13	0.12	0.12	0.12	0.24					Variable	Coefficient	Error	Z-Value	Wald	Ratio	Confidence	Confidence								angle	log odds	odds	p													131.8	0.470429	0.407966	0.533832		125.4	0.588371	0.474903	0.693161
yrs	0.17	0.16	0.16	0.16						X	b(i)	Sb(i)	H0: β=0	P-Value	Exp(b(i))	Limit	Limit	input	means	log odds					125	0.424662	1.52907	0.604598													132.5	0.476941	0.417626	0.536914		125.9	0.583845	0.474899	0.685173
Meniscal Tear	----									Intercept	5.04895	3.17883	1.588	0.11222	155.859	0.30684	10000+			5.04895					126	0.377452	1.45856	0.593258													132.6	0.477872	0.418952	0.537414		126	0.582938	0.47489	0.683568
MPL	0.01	0.01	0.01	0.01	0.01	0.002	0.003			MF	-0.58558	0.24342	-2.406	0.01614	0.55678	0.34553	0.89718	0.421	0.421	-0.246529					127	0.330242	1.3913	0.581818													138.2	0.530062	0.464461	0.59464		126.2	0.581123	0.474865	0.680352
Time between Rads/Sx	0.67	0.78	0.78							tear	1.92372	0.43904	4.382	1e-05	6.8464	2.89569	16.1872	0.867	0.867	1.66787					128	0.283032	1.32715	0.570289													130.8	0.461144	0.393231	0.530531		126.2	0.581123	0.474865	0.680352
CTT on Rads	0.08	0.1	0.1	0.1	0.08	0.14				MPL	-1.08552	0.36776	-2.952	0.00316	0.33773	0.16426	0.69439	0.133	0.133	-0.144374					129	0.235822	1.26595	0.558684													131.1	0.463927	0.397749	0.531401		126.2	0.581123	0.474865	0.680352
Stifle Angle	0.11	0.04	0.04	0.04	0.03	0.04	0.04			Stifle_Angle	-0.04721	0.02338	-2.02	0.04343	0.95389	0.91117	0.99861	135	134.81	-6.37335					130	0.188612	1.20757	0.547014													130.4	0.457438	0.387102	0.529512		126.2	0.581123	0.474865	0.680352
tear complete/partial	<.0001	<.0001	<.0001	<.0001	<.0001	<.0001	<.0001																		131	0.141402	1.15189	0.535292													133.8	0.489054	0.433626	0.544752		126.3	0.580214	0.474849	0.678742
																			sum	-0.0474381					132	0.0941919	1.09877	0.523531													131.9	0.471359	0.409384	0.53423		126.5	0.578395	0.474807	0.675515
																									133	0.0469819	1.0481	0.511743													136.3	0.512371	0.455433	0.56899		126.6	0.577485	0.474781	0.6739
																				log odds	-0.0474381				134	-0.0002281	0.999772	0.499943													132.3	0.47508	0.414931	0.53596		126.7	0.576574	0.474753	0.672283
																				odds	0.95367				135	-0.0474381	0.95367	0.488143													134.3	0.493717	0.438979	0.548605		126.8	0.575663	0.474721	0.670664
										Independent		Odds	RR							p	0.488143				136	-0.0946481	0.909693	0.476356													138.2	0.530062	0.464461	0.59464		126.8	0.575663	0.474721	0.670664
										Variable	Wald	Ratio										p	RR	OR	137	-0.141858	0.867744	0.464595													143.5	0.578876	0.471736	0.679069		126.9	0.574751	0.474686	0.669045
										X	P-Value	Exp(b(i))								MF 0	F	0.551828			138	-0.189068	0.82773	0.452873													143	0.574321	0.471637	0.670971		126.9	0.574751	0.474686	0.669045
										Intercept	0.11222	155.859								MF 1	M	0.406725	0.737051	0.556783	139	-0.236278	0.789561	0.441204													133.6	0.487189	0.431353	0.543347		127	0.573839	0.474648	0.667425
										MF	0.01614	0.55678	0.737051							tear 0		0.15364			140	-0.283488	0.753152	0.429599													135.8	0.507709	0.452056	0.563171		127	0.573839	0.474648	0.667425
										tear	1e-05	6.8464	3.6067							tear 1		0.554134	3.6067	6.84638	141	-0.330698	0.718422	0.418071													143.4	0.577966	0.471722	0.677453		127.2	0.572013	0.474561	0.664181
										MPL	0.00316	0.33773	0.518506							MPL 0		0.526452			142	-0.377908	0.685293	0.406632													131.6	0.46857	0.405098	0.533076		127.5	0.56927	0.474403	0.659311
										Stifle_Angle	0.04343	0.95389	0.976397							MPL 1		0.272968	0.518506	0.337726	143	-0.425118	0.653693	0.395293													136.6	0.515168	0.457239	0.572692		127.5	0.56927	0.474403	0.659311
																				angle	134	0.499943			144	-0.472328	0.623549	0.384065													128	0.43531	0.348806	0.525941		127.5	0.56927	0.474403	0.659311
																				angle	135	0.488143	0.976397	0.953887	145	-0.519538	0.594795	0.37296													139.8	0.544903	0.468593	0.61916		127.7	0.567439	0.474278	0.656064
																																									133.1	0.482529	0.425358	0.540161		127.7	0.567439	0.474278	0.656064
																																									128.6	0.440822	0.358524	0.526505		127.8	0.566523	0.474209	0.65444
																																									131.2	0.464856	0.399238	0.531713		127.8	0.566523	0.474209	0.65444
																																									135.2	0.502112	0.447367	0.556807		127.9	0.565607	0.474136	0.652817
																																									128.9	0.443583	0.363363	0.526857		127.9	0.565607	0.474136	0.652817
																																									142.4	0.568839	0.471415	0.661211		127.9	0.565607	0.474136	0.652817
																																									126.3	0.419786	0.321258	0.525151		128	0.56469	0.474059	0.651194
																																									140.6	0.552295	0.469861	0.631951		128.1	0.563772	0.473977	0.649572
																																									126.5	0.421605	0.324485	0.525193		128.2	0.562854	0.473891	0.64795
																																									135.7	0.506776	0.451324	0.562062		128.2	0.562854	0.473891	0.64795
																																									133.1	0.482529	0.425358	0.540161		128.3	0.561936	0.473799	0.64633
																																									126.9	0.425249	0.330955	0.525314		128.3	0.561936	0.473799	0.64633
																																									144.7	0.589751	0.471711	0.698287		128.3	0.561936	0.473799	0.64633
																																									135.2	0.502112	0.447367	0.556807		128.4	0.561017	0.473703	0.64471
																																									130.1	0.454661	0.382437	0.528844		128.4	0.561017	0.473703	0.64471
																																									131.3	0.465784	0.400717	0.532036		128.5	0.560098	0.473602	0.643092
																																									137.9	0.527272	0.463381	0.590282		128.5	0.560098	0.473602	0.643092
																																									138.8	0.535635	0.466305	0.603614		128.6	0.559178	0.473495	0.641476
																																									127.8	0.433477	0.34556	0.525791		128.6	0.559178	0.473495	0.641476
																																									131.1	0.463927	0.397749	0.531401		128.7	0.558258	0.473383	0.639861
																																									131.5	0.467641	0.403648	0.532717		128.8	0.557338	0.473266	0.638248
																																									132.8	0.479734	0.421561	0.538463		128.9	0.556417	0.473143	0.636637
																																									128.5	0.439902	0.356908	0.526398		129	0.555496	0.473014	0.635029
																																									135.9	0.508641	0.452769	0.564298		129	0.555496	0.473014	0.635029
																																									132.8	0.479734	0.421561	0.538463		129.4	0.551808	0.472436	0.628624
																																									138.4	0.53192	0.46512	0.597596		129.4	0.551808	0.472436	0.628624
																																									139.6	0.543051	0.468204	0.616004		129.5	0.550885	0.472275	0.627031
																																									134.5	0.495582	0.440983	0.550286		129.5	0.550885	0.472275	0.627031
																																									134.2	0.492784	0.437947	0.547795		129.8	0.548113	0.47175	0.622276
																																									140.4	0.550449	0.469584	0.628732		130	0.546264	0.471362	0.619129
																																									142.8	0.572495	0.471576	0.667721		130.1	0.545339	0.471156	0.617563
																																									130.5	0.458364	0.388645	0.529753		130.1	0.545339	0.471156	0.617563
																																									133.5	0.486257	0.430189	0.542673		130.1	0.545339	0.471156	0.617563
																																									143.4	0.577966	0.471722	0.677453		130.1	0.545339	0.471156	0.617563
																																									127.7	0.432561	0.343936	0.525722		130.1	0.545339	0.471156	0.617563
																																									133	0.481597	0.424108	0.539578		130.2	0.544414	0.470942	0.616002
																																									135.3	0.503045	0.448198	0.557818		130.2	0.544414	0.470942	0.616002
																																									130.4	0.457438	0.387102	0.529512		130.2	0.544414	0.470942	0.616002
																																									141.6	0.561503	0.47091	0.648172		130.2	0.544414	0.470942	0.616002
																																									130.2	0.455586	0.383998	0.529058		130.3	0.543488	0.470719	0.614447
																																									140	0.546753	0.468952	0.622335		130.3	0.543488	0.470719	0.614447
																																									128.3	0.438064	0.35367	0.526201		130.3	0.543488	0.470719	0.614447
																																									138.8	0.535635	0.466305	0.603614		130.4	0.542562	0.470488	0.612898
																																									137.5	0.523551	0.461759	0.58463		130.4	0.542562	0.470488	0.612898
																																									130.6	0.459291	0.390181	0.530003		130.4	0.542562	0.470488	0.612898
																																									139.1	0.538418	0.467086	0.608211		130.4	0.542562	0.470488	0.612898
																																									142.5	0.569753	0.47146	0.662839		130.5	0.541636	0.470247	0.611355
																																									141.5	0.560584	0.470828	0.646544		130.5	0.541636	0.470247	0.611355
																																									127.5	0.43073	0.340689	0.525597		130.5	0.541636	0.470247	0.611355
																																									136.1	0.510506	0.454138	0.566608		130.5	0.541636	0.470247	0.611355
																																									133.1	0.482529	0.425358	0.540161		130.5	0.541636	0.470247	0.611355
																																									144.1	0.584324	0.471766	0.688723		130.5	0.541636	0.470247	0.611355
																																									130.5	0.458364	0.388645	0.529753		130.6	0.540709	0.469997	0.609819
																																									130.9	0.462072	0.394745	0.530811		130.6	0.540709	0.469997	0.609819
																																									127	0.426161	0.332575	0.525352		130.6	0.540709	0.469997	0.609819
																																									135	0.500246	0.445644	0.554843		130.6	0.540709	0.469997	0.609819
																																									142	0.565174	0.471195	0.654691		130.6	0.540709	0.469997	0.609819
																																									138.5	0.532849	0.465433	0.599087		130.6	0.540709	0.469997	0.609819
																																									143	0.574321	0.471637	0.670971		130.6	0.540709	0.469997	0.609819
																																									144.1	0.584324	0.471766	0.688723		130.7	0.539783	0.469738	0.60829
																																									130.7	0.460217	0.39171	0.530262		130.7	0.539783	0.469738	0.60829
																																									135.7	0.506776	0.451324	0.562062		130.8	0.538856	0.469469	0.606769
																																									134.4	0.494649	0.439991	0.549436		130.8	0.538856	0.469469	0.606769
																																									133.7	0.488121	0.432499	0.54404		130.9	0.537928	0.469189	0.605255
																																									135.9	0.508641	0.452769	0.564298		130.9	0.537928	0.469189	0.605255
																																									130.3	0.456512	0.385553	0.529281		130.9	0.537928	0.469189	0.605255
																																									138	0.528202	0.463754	0.591724		130.9	0.537928	0.469189	0.605255
																																									128.4	0.438983	0.35529	0.526297		131	0.537001	0.468899	0.603749
																																									135.8	0.507709	0.452056	0.563171		131	0.537001	0.468899	0.603749
																																									137.9	0.527272	0.463381	0.590282		131.1	0.536073	0.468599	0.602251
																																									136.6	0.515168	0.457239	0.572692		131.1	0.536073	0.468599	0.602251
																																									133.5	0.486257	0.430189	0.542673		131.1	0.536073	0.468599	0.602251
																																									133.9	0.489986	0.434735	0.545483		131.1	0.536073	0.468599	0.602251
																																									138.1	0.529132	0.464114	0.593177		131.1	0.536073	0.468599	0.602251
																																									138.1	0.529132	0.464114	0.593177		131.1	0.536073	0.468599	0.602251
																																									139.4	0.541199	0.467783	0.612869		131.2	0.535144	0.468287	0.600762
																																									132.7	0.478803	0.420264	0.53793		131.2	0.535144	0.468287	0.600762
																																									140.5	0.551372	0.469726	0.63034		131.2	0.535144	0.468287	0.600762
																																									141.2	0.557824	0.470553	0.641665		131.3	0.534216	0.467964	0.599283
																																									133.3	0.484393	0.427808	0.541381		131.3	0.534216	0.467964	0.599283
																																									134.5	0.495582	0.440983	0.550286		131.4	0.533288	0.467629	0.597812
																																									126.2	0.418877	0.319648	0.525135		131.4	0.533288	0.467629	0.597812
																																									138.2	0.530062	0.464461	0.59464		131.4	0.533288	0.467629	0.597812
																																									131.9	0.471359	0.409384	0.53423		131.5	0.532359	0.467283	0.596352
																																									138.6	0.533778	0.465734	0.600588		131.6	0.53143	0.466924	0.594902
																																									135.3	0.503045	0.448198	0.557818		131.6	0.53143	0.466924	0.594902
																																									134	0.490919	0.435825	0.546234		131.8	0.529571	0.466168	0.592034
																																									126.6	0.422515	0.3261	0.525219		131.8	0.529571	0.466168	0.592034
																																									130.6	0.459291	0.390181	0.530003		131.8	0.529571	0.466168	0.592034
																																									141.1	0.556904	0.470451	0.640041		131.8	0.529571	0.466168	0.592034
																																									131.1	0.463927	0.397749	0.531401		131.9	0.528641	0.46577	0.590616
																																									144.6	0.588848	0.471725	0.6967		131.9	0.528641	0.46577	0.590616
																																									130.2	0.455586	0.383998	0.529058		131.9	0.528641	0.46577	0.590616
																																									135.2	0.502112	0.447367	0.556807		132.1	0.526781	0.464934	0.587818
																																									130.1	0.454661	0.382437	0.528844		132.2	0.525851	0.464494	0.586437
																																									131.1	0.463927	0.397749	0.531401		132.2	0.525851	0.464494	0.586437
																																									137.4	0.52262	0.461318	0.583247		132.3	0.52492	0.46404	0.585069
																																									139.7	0.543977	0.468402	0.61758		132.3	0.52492	0.46404	0.585069
																																									129	0.444504	0.364971	0.526986		132.5	0.523059	0.463086	0.582374
																																									132.3	0.47508	0.414931	0.53596		132.5	0.523059	0.463086	0.582374
																																									136.1	0.510506	0.454138	0.566608		132.5	0.523059	0.463086	0.582374
																																									137.4	0.52262	0.461318	0.583247		132.5	0.523059	0.463086	0.582374
																																									143	0.574321	0.471637	0.670971		132.6	0.522128	0.462586	0.581048
																																									130.1	0.454661	0.382437	0.528844		132.7	0.521197	0.46207	0.579736
																																									138.8	0.535635	0.466305	0.603614		132.7	0.521197	0.46207	0.579736
																																									140.9	0.555061	0.470232	0.636799		132.8	0.520266	0.461537	0.578439
																																									138.5	0.532849	0.465433	0.599087		132.8	0.520266	0.461537	0.578439
																																									137.2	0.520757	0.460393	0.580522		132.8	0.520266	0.461537	0.578439
																																									134.3	0.493717	0.438979	0.548605		132.8	0.520266	0.461537	0.578439
																																									138.3	0.530991	0.464796	0.596113		133	0.518403	0.460422	0.575892
																																									144.5	0.587945	0.471738	0.69511		133	0.518403	0.460422	0.575892
																																									128.1	0.436228	0.350428	0.526023		133.1	0.517471	0.459839	0.574642
																																									138.8	0.535635	0.466305	0.603614		133.1	0.517471	0.459839	0.574642
																																									130	0.453736	0.380871	0.528638		133.1	0.517471	0.459839	0.574642
																																									130.6	0.459291	0.390181	0.530003		133.1	0.517471	0.459839	0.574642
																																									128.6	0.440822	0.358524	0.526505		133.2	0.516539	0.459238	0.573409
																																									130.8	0.461144	0.393231	0.530531		133.2	0.516539	0.459238	0.573409
																																									130.6	0.459291	0.390181	0.530003		133.3	0.515607	0.458619	0.572192
																																									139.2	0.539345	0.467327	0.609757		133.4	0.514675	0.457982	0.570993
																																									135.4	0.503978	0.449009	0.55885		133.4	0.514675	0.457982	0.570993
																																									128.3	0.438064	0.35367	0.526201		133.5	0.513743	0.457327	0.569811
																																									130.2	0.455586	0.383998	0.529058		133.5	0.513743	0.457327	0.569811
																																									130.5	0.458364	0.388645	0.529753		133.5	0.513743	0.457327	0.569811
																																									142.9	0.573408	0.471608	0.669347		133.5	0.513743	0.457327	0.569811
																																									144.7	0.589751	0.471711	0.698287		133.6	0.512811	0.456653	0.568647
																																									125.9	0.416155	0.314827	0.525101		133.6	0.512811	0.456653	0.568647
																																									141.1	0.556904	0.470451	0.640041		133.7	0.511879	0.45596	0.567501
																																									137.6	0.524481	0.462185	0.586025		133.7	0.511879	0.45596	0.567501
																																									141.4	0.559664	0.470741	0.644916		133.8	0.510946	0.455248	0.566374
																																									136.4	0.513303	0.456052	0.570207		133.9	0.510014	0.454517	0.565265
																																									140.9	0.555061	0.470232	0.636799		133.9	0.510014	0.454517	0.565265
																																									138.6	0.533778	0.465734	0.600588		133.9	0.510014	0.454517	0.565265
																																									140.4	0.550449	0.469584	0.628732		134	0.509081	0.453766	0.564175
																																									126.8	0.424337	0.329336	0.525279		134.2	0.507216	0.452205	0.562053
																																									128.5	0.439902	0.356908	0.526398		134.3	0.506283	0.451395	0.561021
																																									130.1	0.454661	0.382437	0.528844		134.3	0.506283	0.451395	0.561021
																																									135.1	0.501179	0.446515	0.555815		134.4	0.505351	0.450564	0.560009
																																									126.2	0.418877	0.319648	0.525135		134.4	0.505351	0.450564	0.560009
																																									133.9	0.489986	0.434735	0.545483		134.5	0.504418	0.449714	0.559017
																																									135	0.500246	0.445644	0.554843		134.5	0.504418	0.449714	0.559017
																																									137.9	0.527272	0.463381	0.590282		134.7	0.502552	0.447952	0.557092
																																									130.2	0.455586	0.383998	0.529058		134.7	0.502552	0.447952	0.557092
																																									128.2	0.437146	0.35205	0.526109		134.9	0.500686	0.446109	0.555248
																																									135.7	0.506776	0.451324	0.562062		135	0.499754	0.445157	0.554356
																																									134.4	0.494649	0.439991	0.549436		135	0.499754	0.445157	0.554356
																																									141.1	0.556904	0.470451	0.640041		135.1	0.498821	0.444185	0.553485
																																									128.7	0.441742	0.360139	0.526617		135.1	0.498821	0.444185	0.553485
																																									130.4	0.457438	0.387102	0.529512		135.2	0.497888	0.443193	0.552633
																																									130.6	0.459291	0.390181	0.530003		135.2	0.497888	0.443193	0.552633
																																									136.7	0.5161	0.457806	0.573959		135.2	0.497888	0.443193	0.552633
																																									127	0.426161	0.332575	0.525352		135.3	0.496955	0.442182	0.551802
																																									142.9	0.573408	0.471608	0.669347		135.3	0.496955	0.442182	0.551802
																																									130.3	0.456512	0.385553	0.529281		135.4	0.496022	0.44115	0.550991
																																									133.6	0.487189	0.431353	0.543347		135.4	0.496022	0.44115	0.550991
																																									138.3	0.530991	0.464796	0.596113		135.5	0.495089	0.440099	0.550199
																																									130.5	0.458364	0.388645	0.529753		135.7	0.493224	0.437938	0.548676
																																									136.6	0.515168	0.457239	0.572692		135.7	0.493224	0.437938	0.548676
																																									141.8	0.563339	0.471061	0.651431		135.7	0.493224	0.437938	0.548676
																																									131.8	0.470429	0.407966	0.533832		135.8	0.492291	0.436829	0.547944
																																									135.8	0.507709	0.452056	0.563171		135.8	0.492291	0.436829	0.547944
																																									131.9	0.471359	0.409384	0.53423		135.8	0.492291	0.436829	0.547944
																																									142.7	0.571582	0.471541	0.666095		135.9	0.491359	0.435702	0.547231
																																									131.4	0.466712	0.402188	0.532371		135.9	0.491359	0.435702	0.547231
																																									131.4	0.466712	0.402188	0.532371		135.9	0.491359	0.435702	0.547231
																																									126.2	0.418877	0.319648	0.525135		135.9	0.491359	0.435702	0.547231
																																									131.2	0.464856	0.399238	0.531713		135.9	0.491359	0.435702	0.547231
																																									126.2	0.418877	0.319648	0.525135		136	0.490426	0.434556	0.546537
																																									130.3	0.456512	0.385553	0.529281		136.1	0.489494	0.433392	0.545862
																																									130.9	0.462072	0.394745	0.530811		136.1	0.489494	0.433392	0.545862
																																									129.8	0.451887	0.377724	0.52825		136.3	0.487629	0.43101	0.544567
																																									130.6	0.459291	0.390181	0.530003		136.4	0.486697	0.429793	0.543948
																																									132.2	0.474149	0.413563	0.535506		136.4	0.486697	0.429793	0.543948
																																									132.5	0.476941	0.417626	0.536914		136.4	0.486697	0.429793	0.543948
																																									125.3	0.410726	0.305248	0.525103		136.4	0.486697	0.429793	0.543948
																																									136.4	0.513303	0.456052	0.570207		136.5	0.485764	0.428559	0.543346
																																									128.8	0.442662	0.361752	0.526734		136.6	0.484832	0.427308	0.542761
																																									130.9	0.462072	0.394745	0.530811		136.6	0.484832	0.427308	0.542761
																																									144	0.583417	0.471767	0.68712		136.6	0.484832	0.427308	0.542761
																																									133.7	0.488121	0.432499	0.54404		136.6	0.484832	0.427308	0.542761
																																									133.9	0.489986	0.434735	0.545483		136.7	0.4839	0.426041	0.542194
																																									144.6	0.588848	0.471725	0.6967		136.8	0.482969	0.424759	0.541644
																																									127.5	0.43073	0.340689	0.525597		136.9	0.482037	0.423461	0.541111
																																									133	0.481597	0.424108	0.539578		136.9	0.482037	0.423461	0.541111
																																									137.2	0.520757	0.460393	0.580522		137.2	0.479243	0.419478	0.539607
																																									131	0.462999	0.396251	0.531101		137.2	0.479243	0.419478	0.539607
																																									143	0.574321	0.471637	0.670971		137.4	0.47738	0.416753	0.538682
																																									133.5	0.486257	0.430189	0.542673		137.4	0.47738	0.416753	0.538682
																																									142.9	0.573408	0.471608	0.669347		137.4	0.47738	0.416753	0.538682
																																									138.3	0.530991	0.464796	0.596113		137.5	0.476449	0.41537	0.538241
																																									142.9	0.573408	0.471608	0.669347		137.6	0.475519	0.413975	0.537815
																																									140.9	0.555061	0.470232	0.636799		137.6	0.475519	0.413975	0.537815
																																									127.9	0.434393	0.347183	0.525864		137.7	0.474588	0.412568	0.537403
																																									136.4	0.513303	0.456052	0.570207		137.9	0.472728	0.409718	0.536619
																																									143.5	0.578876	0.471736	0.679069		137.9	0.472728	0.409718	0.536619
																																									140.1	0.547677	0.46912	0.623929		137.9	0.472728	0.409718	0.536619
																																									131	0.462999	0.396251	0.531101		137.9	0.472728	0.409718	0.536619
																																									132.7	0.478803	0.420264	0.53793		138	0.471798	0.408276	0.536246
																																									128.2	0.437146	0.35205	0.526109		138.1	0.470868	0.406823	0.535886
																																									142.7	0.571582	0.471541	0.666095		138.1	0.470868	0.406823	0.535886
																																									134.7	0.497448	0.442908	0.552048		138.2	0.469938	0.40536	0.535539
																																									140.6	0.552295	0.469861	0.631951		138.2	0.469938	0.40536	0.535539
																																									131.2	0.464856	0.399238	0.531713		138.2	0.469938	0.40536	0.535539
																																									142.4	0.568839	0.471415	0.661211		138.3	0.469009	0.403887	0.535204
																																									130.9	0.462072	0.394745	0.530811		138.3	0.469009	0.403887	0.535204
																																									125.2	0.409823	0.303661	0.525111		138.3	0.469009	0.403887	0.535204
																																									139.4	0.541199	0.467783	0.612869		138.4	0.46808	0.402404	0.53488
																																									139	0.537491	0.466835	0.606671		138.4	0.46808	0.402404	0.53488
																																									133.2	0.483461	0.426591	0.540762		138.4	0.46808	0.402404	0.53488
																																									143.7	0.580694	0.471756	0.682296		138.5	0.467151	0.400913	0.534567
																																									144.6	0.588848	0.471725	0.6967		138.5	0.467151	0.400913	0.534567
																																									142.5	0.569753	0.47146	0.662839		138.6	0.466222	0.399412	0.534266
																																									139.7	0.543977	0.468402	0.61758		138.6	0.466222	0.399412	0.534266
																																									132.2	0.474149	0.413563	0.535506		138.7	0.465293	0.397903	0.533975
																																									126.7	0.423426	0.327717	0.525247		138.7	0.465293	0.397903	0.533975
																																									141.2	0.557824	0.470553	0.641665		138.7	0.465293	0.397903	0.533975
																																									136.8	0.517031	0.458356	0.575241		138.8	0.464365	0.396386	0.533695
																																									141.6	0.561503	0.47091	0.648172		138.8	0.464365	0.396386	0.533695
																																									130.5	0.458364	0.388645	0.529753		138.8	0.464365	0.396386	0.533695
																																									129.5	0.449115	0.372969	0.527725		138.8	0.464365	0.396386	0.533695
																																									134.7	0.497448	0.442908	0.552048		139	0.462509	0.393329	0.533165
																																									132.8	0.479734	0.421561	0.538463		139	0.462509	0.393329	0.533165
																																									139.1	0.538418	0.467086	0.608211		139.1	0.461582	0.391789	0.532914
																																									130.7	0.460217	0.39171	0.530262		139.1	0.461582	0.391789	0.532914
																																									133.5	0.486257	0.430189	0.542673		139.2	0.460655	0.390243	0.532673
																																									136.6	0.515168	0.457239	0.572692		139.4	0.458801	0.387131	0.532217
																																									131.8	0.470429	0.407966	0.533832		139.4	0.458801	0.387131	0.532217
																																									131.6	0.46857	0.405098	0.533076		139.4	0.458801	0.387131	0.532217
																																									139	0.537491	0.466835	0.606671		139.4	0.458801	0.387131	0.532217
																																									132.5	0.476941	0.417626	0.536914		139.5	0.457875	0.385566	0.532002
																																									127.2	0.427987	0.335819	0.525439		139.6	0.456949	0.383996	0.531796
																																									132.5	0.476941	0.417626	0.536914		139.7	0.456023	0.38242	0.531598
																																									131.3	0.465784	0.400717	0.532036		139.7	0.456023	0.38242	0.531598
																																									142.3	0.567923	0.471366	0.659581		139.8	0.455097	0.38084	0.531407
																																									138.4	0.53192	0.46512	0.597596		139.9	0.454172	0.379255	0.531224
																																									128.3	0.438064	0.35367	0.526201		140	0.453247	0.377665	0.531048
																																									139.4	0.541199	0.467783	0.612869		140.1	0.452323	0.376071	0.53088
																																									127.8	0.433477	0.34556	0.525791		140.4	0.449551	0.371268	0.530416
																																									136.9	0.517963	0.458889	0.576539		140.4	0.449551	0.371268	0.530416
																																									131.1	0.463927	0.397749	0.531401		140.5	0.448628	0.36966	0.530274
																																									126.8	0.424337	0.329336	0.525279		140.6	0.447705	0.368049	0.530139
																																									137.9	0.527272	0.463381	0.590282		140.6	0.447705	0.368049	0.530139
																																									131.4	0.466712	0.402188	0.532371		140.6	0.447705	0.368049	0.530139
																																									137.4	0.52262	0.461318	0.583247		140.9	0.444939	0.363201	0.529768
																																									141.6	0.561503	0.47091	0.648172		140.9	0.444939	0.363201	0.529768
																																									130.4	0.457438	0.387102	0.529512		140.9	0.444939	0.363201	0.529768
																																									133.2	0.483461	0.426591	0.540762		140.9	0.444939	0.363201	0.529768
																																									143.4	0.577966	0.471722	0.677453		141.1	0.443096	0.359959	0.529549
																																									130.5	0.458364	0.388645	0.529753		141.1	0.443096	0.359959	0.529549
																																									142	0.565174	0.471195	0.654691		141.1	0.443096	0.359959	0.529549
																																									137.7	0.525412	0.462597	0.587432		141.2	0.442176	0.358335	0.529447
																																									127.9	0.434393	0.347183	0.525864		141.2	0.442176	0.358335	0.529447
																																									141.5	0.560584	0.470828	0.646544		141.3	0.441256	0.35671	0.52935
																																									139.5	0.542125	0.467998	0.614434		141.4	0.440336	0.355084	0.529259
																																									130.6	0.459291	0.390181	0.530003		141.5	0.439416	0.353456	0.529172
																																									135.9	0.508641	0.452769	0.564298		141.5	0.439416	0.353456	0.529172
																																									133.4	0.485325	0.429007	0.542018		141.6	0.438497	0.351828	0.52909
																																									135.9	0.508641	0.452769	0.564298		141.6	0.438497	0.351828	0.52909
																																									136.9	0.517963	0.458889	0.576539		141.6	0.438497	0.351828	0.52909
																																									136.5	0.514236	0.456654	0.571441		141.8	0.436661	0.348569	0.528939
																																									132.8	0.479734	0.421561	0.538463		141.9	0.435743	0.346939	0.52887
																																									136	0.509574	0.453463	0.565444		142	0.434826	0.345309	0.528805
																																									127.9	0.434393	0.347183	0.525864		142	0.434826	0.345309	0.528805
																																									129.4	0.448192	0.371376	0.527564		142	0.434826	0.345309	0.528805
																																									131.1	0.463927	0.397749	0.531401		142.3	0.432077	0.340419	0.528634
																																									129	0.444504	0.364971	0.526986		142.4	0.431161	0.338789	0.528585
																																									135.9	0.508641	0.452769	0.564298		142.4	0.431161	0.338789	0.528585
																																									140.6	0.552295	0.469861	0.631951		142.5	0.430247	0.337161	0.52854
																																									127.5	0.43073	0.340689	0.525597		142.5	0.430247	0.337161	0.52854
																																									143.1	0.575233	0.471663	0.672594		142.5	0.430247	0.337161	0.52854
																																									135.1	0.501179	0.446515	0.555815		142.5	0.430247	0.337161	0.52854
																																									126	0.417062	0.316432	0.52511		142.7	0.428418	0.333905	0.528459
																																									142	0.565174	0.471195	0.654691		142.7	0.428418	0.333905	0.528459
																																									127.7	0.432561	0.343936	0.525722		142.8	0.427505	0.332279	0.528424
																																									131.8	0.470429	0.407966	0.533832		142.9	0.426592	0.330653	0.528392
																																									130.1	0.454661	0.382437	0.528844		142.9	0.426592	0.330653	0.528392
																																									128.4	0.438983	0.35529	0.526297		142.9	0.426592	0.330653	0.528392
																																									141.9	0.564257	0.47113	0.653061		142.9	0.426592	0.330653	0.528392
																																									136.4	0.513303	0.456052	0.570207		143	0.425679	0.329029	0.528363
																																									137.6	0.524481	0.462185	0.586025		143	0.425679	0.329029	0.528363
																																									138.4	0.53192	0.46512	0.597596		143	0.425679	0.329029	0.528363
																																									138.7	0.534707	0.466025	0.602097		143	0.425679	0.329029	0.528363
																																									144	0.583417	0.471767	0.68712		143.1	0.424767	0.327406	0.528337
																																									129.4	0.448192	0.371376	0.527564		143.4	0.422034	0.322547	0.528278
																																									138.7	0.534707	0.466025	0.602097		143.4	0.422034	0.322547	0.528278
																																									138.7	0.534707	0.466025	0.602097		143.4	0.422034	0.322547	0.528278
																																									135.4	0.503978	0.449009	0.55885		143.5	0.421124	0.320931	0.528264
																																									125.1	0.408921	0.302076	0.525122		143.5	0.421124	0.320931	0.528264
																																									125.4	0.411629	0.306839	0.525097		143.7	0.419306	0.317704	0.528244
																																									142.5	0.569753	0.47146	0.662839		144	0.416583	0.31288	0.528233
																																									139.9	0.545828	0.468776	0.620745		144	0.416583	0.31288	0.528233
																																									129.5	0.449115	0.372969	0.527725		144.1	0.415676	0.311277	0.528234
																																									133.1	0.482529	0.425358	0.540161		144.1	0.415676	0.311277	0.528234
																																									140.9	0.555061	0.470232	0.636799		144.5	0.412055	0.30489	0.528262
																																									133.4	0.485325	0.429007	0.542018		144.6	0.411152	0.3033	0.528275
																																									141.3	0.558744	0.47065	0.64329		144.6	0.411152	0.3033	0.528275
																																									139.4	0.541199	0.467783	0.612869		144.6	0.411152	0.3033	0.528275
																																									134.9	0.499314	0.444752	0.553891		144.7	0.410249	0.301713	0.528289
																																									142.5	0.569753	0.47146	0.662839		144.7	0.410249	0.301713	0.528289

## Sheet: kg plots
	MF	kg	tear	CTT	kg_lnkg	p	lo	hi		C21	C23	C25	CTT			MF	kg	tear	CTT	kg_lnkg	p	lo	hi		C21	C23	C25		female complete tear													male complete tear
1	0	24	1	1	76.2733	0.310519	0.21776	0.4215		0.689481	0.5785	0.78224				0	34.2	0	0	120.802	0.0161681	0.00357921	0.0699279		0.983832	0.930072	0.996421		kg	p	lo	hi										kg	p	lo	hi
2	1	64.2	1	0	267.201	0.00196675	0.000106203	0.0352722		0.998033	0.964728	0.999894				0	25.3	0	0	81.7394	0.0389842	0.00919979	0.150545		0.961016	0.849455	0.9908		24	0.310519	0.21776	0.4215										64.2	0.00196675	0.000106203	0.0352722
3	1	20.5	1	0	61.9187	0.479164	0.348215	0.613041		0.520836	0.386959	0.651785				0	29.9	0	0	101.596	0.0258411	0.00598578	0.104626		0.974159	0.895374	0.994014		28.4	0.235962	0.163898	0.327308										20.5	0.479164	0.348215	0.613041
4	0	28.4	1	0	95.0375	0.235962	0.163898	0.327308		0.764038	0.672692	0.836102				0	30.9	0	0	106.01	0.0233314	0.00536453	0.0956844		0.976669	0.904316	0.994635		3.6	0.270251	0.152659	0.432217										27	0.363975	0.256865	0.48651
5	1	27	1	0	88.9876	0.363975	0.256865	0.48651		0.636025	0.51349	0.743135				0	30	0	0	102.036	0.0255834	0.00592212	0.10371		0.974417	0.89629	0.994078		28.4	0.235962	0.163898	0.327308										7.5	0.484129	0.364405	0.605703
6	0	3.6	1	1	4.61136	0.270251	0.152659	0.432217		0.729749	0.567783	0.847341				0	20.5	0	0	61.9187	0.0533713	0.0126962	0.198198		0.946629	0.801802	0.987304		7.8	0.370722	0.272609	0.480805										17.7	0.511135	0.377573	0.643126
7	0	28.4	1	1	95.0375	0.235962	0.163898	0.327308		0.764038	0.672692	0.836102				0	32.6	0	0	113.589	0.0194217	0.00439178	0.0816693		0.980578	0.918331	0.995608		30.9	0.193288	0.131157	0.275516										51.8	0.0194974	0.00374722	0.0951268
8	1	7.5	1	1	15.1118	0.484129	0.364405	0.605703		0.515871	0.394297	0.635595				0	27.5	0	0	91.1401	0.0324261	0.00760335	0.127848		0.967574	0.872152	0.992397		34.9	0.131526	0.0810208	0.206442										22.1	0.45543	0.328464	0.588467
9	1	17.7	1	1	50.8621	0.511135	0.377573	0.643126		0.488865	0.356874	0.622427				0	28.4	0	0	95.0375	0.0298721	0.00697804	0.118886		0.970128	0.881114	0.993022		3.4	0.263621	0.145293	0.429851										18.5	0.503342	0.369932	0.636277
10	1	51.8	1	0	204.475	0.0194974	0.00374722	0.0951268		0.980503	0.904873	0.996253				0	29	0	0	97.6516	0.0282236	0.00657306	0.11307		0.971776	0.88693	0.993427		34.5	0.137178	0.0856565	0.212488										50.9	0.022672	0.00472932	0.10173
11	0	7.8	1	0	16.0222	0.370722	0.272609	0.480805		0.629278	0.519195	0.727391				0	25.5	0	0	82.5863	0.0383748	0.00905185	0.148457		0.961625	0.851543	0.990948		6.5	0.347106	0.245148	0.465328										9.8	0.515755	0.3979	0.631883
12	1	22.1	1	0	68.4123	0.45543	0.328464	0.588467		0.54457	0.411533	0.671536				0	22.6	0	0	70.4657	0.0472517	0.0112045	0.178352		0.952748	0.821648	0.988796		5.5	0.324545	0.217455	0.453791										8.3	0.497363	0.379644	0.615376
13	0	30.9	1	0	106.01	0.193288	0.131157	0.275516		0.806712	0.724484	0.868843				0	44.2	0	0	167.462	0.00417364	0.000683734	0.0250305		0.995826	0.974969	0.999316		17.8	0.390363	0.278836	0.514662										32.5	0.246352	0.162308	0.355448
14	1	18.5	1	1	53.9788	0.503342	0.369932	0.636277		0.496658	0.363723	0.630068				0	31.5	0	0	108.675	0.0218991	0.00500881	0.0905617		0.978101	0.909438	0.994991		32	0.175269	0.116773	0.25462										33	0.235906	0.153596	0.344378
15	0	34.9	1	0	123.982	0.131526	0.0810208	0.206442		0.868474	0.793558	0.918979				0	4.1	0	0	5.78505	0.038412	0.00798232	0.165492		0.961588	0.834508	0.992018		9.8	0.395645	0.296933	0.503664										25.5	0.394369	0.280418	0.521093
16	0	3.4	1	1	4.16084	0.263621	0.145293	0.429851		0.736379	0.570149	0.854707				0	16	0	0	44.3614	0.0631545	0.0151513	0.22803		0.936846	0.77197	0.984849		41.5	0.0590254	0.0258885	0.128962										27.9	0.345074	0.24212	0.464948
17	0	34.5	1	0	122.163	0.137178	0.0856565	0.212488		0.862822	0.787512	0.914343				0	10.7	0	0	25.3616	0.0630114	0.0151502	0.227192		0.936989	0.772808	0.98485		24	0.310519	0.21776	0.4215										32.2	0.252678	0.167569	0.362207
18	1	50.9	1	0	200.03	0.022672	0.00472932	0.10173		0.977328	0.89827	0.995271				0	9.3	0	0	20.7391	0.0600722	0.0143358	0.219265		0.939928	0.780735	0.985664		5.2	0.31699	0.208134	0.450395										32	0.256918	0.171085	0.36676
19	0	6.5	1	0	12.1667	0.347106	0.245148	0.465328		0.652894	0.534672	0.754852				0	25.3	0	0	81.7394	0.0389842	0.00919979	0.150545		0.961016	0.849455	0.9908		30.1	0.206744	0.141688	0.291526										47	0.0423005	0.0123464	0.134994
20	1	9.8	1	0	22.3673	0.515755	0.3979	0.631883		0.484245	0.368117	0.6021				0	22.7	0	0	70.8777	0.0469491	0.011131	0.177353		0.953051	0.822647	0.988869		33.6	0.150368	0.0964875	0.226783										18.2	0.506396	0.372873	0.639013
21	0	5.5	1	0	9.37611	0.324545	0.217455	0.453791		0.675455	0.546209	0.782545				0	6.6	0	0	12.4547	0.0507698	0.0116337	0.195517		0.94923	0.804483	0.988366		39.9	0.0729543	0.0353699	0.144494										33.5	0.225603	0.14498	0.333569
22	1	8.3	1	0	17.5649	0.497363	0.379644	0.615376		0.502637	0.384624	0.620356				0	23.6	0	0	74.6054	0.0442022	0.0104649	0.168215		0.955798	0.831785	0.989535		8.4	0.379583	0.282029	0.487947										26.8	0.368117	0.260081	0.491235
23	0	17.8	1	1	51.2497	0.390363	0.278836	0.514662		0.609637	0.485338	0.721164				0	34	0	0	119.896	0.0165521	0.00367515	0.0713175		0.983448	0.928682	0.996325		5.6	0.326981	0.220464	0.454928										35.4	0.188097	0.113673	0.295027
24	1	32.5	1	0	113.14	0.246352	0.162308	0.355448		0.753648	0.644552	0.837692				0	7.8	0	0	16.0222	0.0554787	0.013017	0.207352		0.944521	0.792648	0.986983		38.9	0.0828268	0.042529	0.155122										9.8	0.515755	0.3979	0.631883
25	0	32	1	0	110.904	0.175269	0.116773	0.25462		0.824731	0.74538	0.883227																	29.9	0.210145	0.144319	0.295623										6.7	0.468216	0.344661	0.595794
26	0	9.8	1	1	22.3673	0.395645	0.296933	0.503664		0.604355	0.496336	0.703067				0	24	1	1	76.2733	0.310519	0.21776	0.4215		0.689481	0.5785	0.78224		39.4	0.077776	0.0388262	0.149713										4.1	0.39461	0.247544	0.563606
27	1	33	1	0	115.385	0.235906	0.153596	0.344378		0.764094	0.655622	0.846404				0	28.4	1	0	95.0375	0.235962	0.163898	0.327308		0.764038	0.672692	0.836102		55.1	0.00678519	0.000954643	0.0465663										12.5	0.531083	0.406675	0.651744
28	1	25.5	1	1	82.5863	0.394369	0.280418	0.521093		0.605631	0.478907	0.719582				0	3.6	1	1	4.61136	0.270251	0.152659	0.432217		0.729749	0.567783	0.847341		36.2	0.114104	0.0668514	0.188026										86.8	1.37709e-05	4.21504e-08	0.00447908
29	0	41.5	1	0	154.616	0.0590254	0.0258885	0.128962		0.940975	0.871038	0.974111				0	28.4	1	1	95.0375	0.235962	0.163898	0.327308		0.764038	0.672692	0.836102		30	0.208443	0.143004	0.29357										47.9	0.0367981	0.00996842	0.126605
30	1	27.9	1	0	92.8687	0.345074	0.24212	0.464948		0.654926	0.535052	0.75788				0	7.8	1	0	16.0222	0.370722	0.272609	0.480805		0.629278	0.519195	0.727391		16.5	0.400344	0.288345	0.523825										14.5	0.530243	0.400605	0.655925
31	1	32.2	1	0	111.797	0.252678	0.167569	0.362207		0.747322	0.637793	0.832431				0	30.9	1	0	106.01	0.193288	0.131157	0.275516		0.806712	0.724484	0.868843		21.8	0.3438	0.241829	0.462537										38.9	0.1281	0.0658273	0.234497
32	1	32	1	0	110.904	0.256918	0.171085	0.36676		0.743082	0.63324	0.828915				0	34.9	1	0	123.982	0.131526	0.0810208	0.206442		0.868474	0.793558	0.918979		22.4	0.335149	0.235487	0.452049										26	0.384421	0.272717	0.509806
33	0	24	1	0	76.2733	0.310519	0.21776	0.4215		0.689481	0.5785	0.78224				0	3.4	1	1	4.16084	0.263621	0.145293	0.429851		0.736379	0.570149	0.854707		28.7	0.230768	0.160013	0.320859										26.3	0.378359	0.268023	0.502909
34	1	47	1	0	180.957	0.0423005	0.0123464	0.134994		0.957699	0.865006	0.987654				0	34.5	1	0	122.163	0.137178	0.0856565	0.212488		0.862822	0.787512	0.914343		40.6	0.066583	0.0309337	0.137487										38.4	0.135842	0.0717054	0.242367
35	0	5.2	1	0	8.57302	0.31699	0.208134	0.450395		0.68301	0.549605	0.791866				0	6.5	1	0	12.1667	0.347106	0.245148	0.465328		0.652894	0.534672	0.754852		33.3	0.154902	0.100205	0.231765										44.5	0.0613221	0.0217887	0.160794
36	0	30.1	1	0	102.476	0.206744	0.141688	0.291526		0.793256	0.708474	0.858312				0	5.5	1	0	9.37611	0.324545	0.217455	0.453791		0.675455	0.546209	0.782545		38.8	0.0838646	0.0432996	0.156227										34	0.215462	0.136492	0.323031
37	0	33.6	1	0	118.088	0.150368	0.0964875	0.226783		0.849632	0.773217	0.903512				0	17.8	1	1	51.2497	0.390363	0.278836	0.514662		0.609637	0.485338	0.721164		34.6	0.135753	0.0844865	0.210959										45.3	0.0545941	0.0182474	0.152121
38	0	39.9	1	0	147.086	0.0729543	0.0353699	0.144494		0.927046	0.855506	0.96463				0	32	1	0	110.904	0.175269	0.116773	0.25462		0.824731	0.74538	0.883227		28.6	0.232499	0.16131	0.323004										44.2	0.0640115	0.023261	0.164154
39	1	18.2	1	0	52.8059	0.506396	0.372873	0.639013		0.493604	0.360987	0.627127				0	9.8	1	1	22.3673	0.395645	0.296933	0.503664		0.604355	0.496336	0.703067		28.6	0.232499	0.16131	0.323004										6.8	0.47036	0.347389	0.597037
40	1	33.5	1	0	117.637	0.225603	0.14498	0.333569		0.774397	0.666431	0.85502				0	41.5	1	0	154.616	0.0590254	0.0258885	0.128962		0.940975	0.871038	0.974111		35.5	0.123301	0.0743016	0.197713										10.5	0.521765	0.402662	0.638443
41	0	8.4	1	0	17.8771	0.379583	0.282029	0.487947		0.620417	0.512053	0.717971				0	24	1	0	76.2733	0.310519	0.21776	0.4215		0.689481	0.5785	0.78224		35	0.130134	0.0798808	0.204959										17.7	0.511135	0.377573	0.643126
42	1	26.8	1	1	88.1292	0.368117	0.260081	0.491235		0.631883	0.508765	0.739919				0	5.2	1	0	8.57302	0.31699	0.208134	0.450395		0.68301	0.549605	0.791866		29	0.225585	0.15611	0.314458										36.4	0.16963	0.0984954	0.276389
43	0	5.6	1	0	9.64749	0.326981	0.220464	0.454928		0.673019	0.545072	0.779536				0	30.1	1	0	102.476	0.206744	0.141688	0.291526		0.793256	0.708474	0.858312		27.4	0.2533	0.176692	0.34904										36.2	0.173245	0.101444	0.280026
44	0	38.9	1	0	142.413	0.0828268	0.042529	0.155122		0.917173	0.844878	0.957471				0	33.6	1	0	118.088	0.150368	0.0964875	0.226783		0.849632	0.773217	0.903512		26	0.277377	0.194106	0.379546										6.2	0.456794	0.329876	0.589581
45	0	29.9	1	0	101.596	0.210145	0.144319	0.295623		0.789855	0.704377	0.855681				0	39.9	1	0	147.086	0.0729543	0.0353699	0.144494		0.927046	0.855506	0.96463		9.8	0.395645	0.296933	0.503664										57	0.00779902	0.000907471	0.0636902
46	1	35.4	1	0	126.262	0.188097	0.113673	0.295027		0.811903	0.704973	0.886327				0	8.4	1	0	17.8771	0.379583	0.282029	0.487947		0.620417	0.512053	0.717971		31.8	0.178497	0.119372	0.258316										34	0.215462	0.136492	0.323031
47	0	39.4	1	0	144.746	0.077776	0.0388262	0.149713		0.922224	0.850287	0.961174				0	5.6	1	0	9.64749	0.326981	0.220464	0.454928		0.673019	0.545072	0.779536		11.9	0.408826	0.304902	0.521591										52.1	0.0185312	0.00346442	0.093008
48	1	9.8	1	1	22.3673	0.515755	0.3979	0.631883		0.484245	0.368117	0.6021				0	38.9	1	0	142.413	0.0828268	0.042529	0.155122		0.917173	0.844878	0.957471		25	0.294201	0.206126	0.400905										16.3	0.521973	0.389278	0.651638
49	1	6.7	1	1	12.7441	0.468216	0.344661	0.595794		0.531784	0.404206	0.655339				0	29.9	1	0	101.596	0.210145	0.144319	0.295623		0.789855	0.704377	0.855681		28.3	0.237695	0.165189	0.329467										38	0.142243	0.0766502	0.24884
50	1	4.1	1	1	5.78505	0.39461	0.247544	0.563606		0.60539	0.436394	0.752456				0	39.4	1	0	144.746	0.077776	0.0388262	0.149713		0.922224	0.850287	0.961174		34.3	0.140054	0.0880177	0.215582										32.3	0.250565	0.165813	0.359945
51	1	12.5	1	1	31.5716	0.531083	0.406675	0.651744		0.468917	0.348256	0.593325				0	55.1	1	0	220.904	0.00678519	0.000954643	0.0465663		0.993215	0.953434	0.999045		34.2	0.141504	0.0892086	0.217146										34.3	0.209464	0.131474	0.316842
52	1	86.8	1	0	387.441	1.37709e-05	4.21504e-08	0.00447908		0.999986	0.995521	1				0	36.2	1	0	129.924	0.114104	0.0668514	0.188026		0.885896	0.811974	0.933149		40.5	0.0674664	0.0315393	0.138468										19.6	0.490842	0.358423	0.624559
53	0	55.1	1	0	220.904	0.00678519	0.000954643	0.0465663		0.993215	0.953434	0.999045				0	30	1	0	102.036	0.208443	0.143004	0.29357		0.791557	0.70643	0.856996		35.7	0.120629	0.0721287	0.194892										5.4	0.435953	0.302231	0.579688
54	1	47.9	1	0	185.331	0.0367981	0.00996842	0.126605		0.963202	0.873395	0.990032				0	16.5	1	0	46.2554	0.400344	0.288345	0.523825		0.599656	0.476175	0.711655		46.2	0.0299072	0.00930728	0.091873										38.6	0.13271	0.0693136	0.23919
55	0	36.2	1	0	129.924	0.114104	0.0668514	0.188026		0.885896	0.811974	0.933149				0	21.8	1	1	67.1856	0.3438	0.241829	0.462537		0.6562	0.537463	0.758171		46.2	0.0299072	0.00930728	0.091873										8.6	0.501685	0.384299	0.618885
56	0	30	1	0	102.036	0.208443	0.143004	0.29357		0.791557	0.70643	0.856996				0	22.4	1	0	69.643	0.335149	0.235487	0.452049		0.664851	0.547951	0.764513		5.1	0.314389	0.204934	0.449268										33.5	0.225603	0.14498	0.333569
57	0	16.5	1	0	46.2554	0.400344	0.288345	0.523825		0.599656	0.476175	0.711655				0	28.7	1	0	96.3429	0.230768	0.160013	0.320859		0.769232	0.679141	0.839987		30	0.208443	0.143004	0.29357										16.3	0.521973	0.389278	0.651638
58	0	21.8	1	1	67.1856	0.3438	0.241829	0.462537		0.6562	0.537463	0.758171				0	40.6	1	0	150.373	0.066583	0.0309337	0.137487		0.933417	0.862513	0.969066		3.7	0.273498	0.156323	0.433386										38.6	0.13271	0.0693136	0.23919
59	0	22.4	1	0	69.643	0.335149	0.235487	0.452049		0.664851	0.547951	0.764513				0	33.3	1	1	116.735	0.154902	0.100205	0.231765		0.845098	0.768235	0.899795		9.5	0.392723	0.294497	0.500471										7.5	0.484129	0.364405	0.605703
60	0	28.7	1	0	96.3429	0.230768	0.160013	0.320859		0.769232	0.679141	0.839987				0	38.8	1	0	141.947	0.0838646	0.0432996	0.156227		0.916135	0.843773	0.9567		35.9	0.117992	0.0699908	0.192114										8.2	0.495847	0.377969	0.614189
61	0	40.6	1	0	150.373	0.066583	0.0309337	0.137487		0.933417	0.862513	0.969066				0	34.6	1	1	122.617	0.135753	0.0844865	0.210959		0.864247	0.789041	0.915514		33.2	0.156428	0.101454	0.23345										41.2	0.0962907	0.0431233	0.201224
62	0	33.3	1	1	116.735	0.154902	0.100205	0.231765		0.845098	0.768235	0.899795				0	28.6	1	0	95.9074	0.232499	0.16131	0.323004		0.767501	0.676996	0.83869		38.8	0.0838646	0.0432996	0.156227										7.8	0.489392	0.370622	0.609372
63	1	14.5	1	1	38.7752	0.530243	0.400605	0.655925		0.469757	0.344075	0.599395				0	28.6	1	0	95.9074	0.232499	0.16131	0.323004		0.767501	0.676996	0.83869		7.4	0.364114	0.265207	0.476013										34.7	0.201576	0.124884	0.308749
64	0	38.8	1	0	141.947	0.0838646	0.0432996	0.156227		0.916135	0.843773	0.9567				0	35.5	1	0	126.718	0.123301	0.0743016	0.197713		0.876699	0.802287	0.925698		26.9	0.261944	0.182984	0.359964										5.8	0.446783	0.316663	0.584626
65	1	38.9	1	0	142.413	0.1281	0.0658273	0.234497		0.8719	0.765503	0.934173				0	35	1	0	124.437	0.130134	0.0798808	0.204959		0.869866	0.795041	0.920119		33.9	0.145901	0.0928205	0.221911										7.2	0.478489	0.357552	0.602001
66	0	34.6	1	1	122.617	0.135753	0.0844865	0.210959		0.864247	0.789041	0.915514				0	29	1	0	97.6516	0.225585	0.15611	0.314458		0.774415	0.685542	0.84389		39.4	0.077776	0.0388262	0.149713										5.6	0.441473	0.309598	0.582155
67	0	28.6	1	0	95.9074	0.232499	0.16131	0.323004		0.767501	0.676996	0.83869				0	27.4	1	1	90.7089	0.2533	0.176692	0.34904		0.7467	0.65096	0.823308		3.8	0.276702	0.159972	0.434547										33.8	0.219498	0.139869	0.327213
68	1	26	1	0	84.7105	0.384421	0.272717	0.509806		0.615579	0.490194	0.727283				0	26	1	0	84.7105	0.277377	0.194106	0.379546		0.722623	0.620454	0.805894		42.8	0.0493138	0.0198033	0.117528										31	0.278321	0.188714	0.390022
69	0	28.6	1	0	95.9074	0.232499	0.16131	0.323004		0.767501	0.676996	0.83869				0	9.8	1	0	22.3673	0.395645	0.296933	0.503664		0.604355	0.496336	0.703067		31.8	0.178497	0.119372	0.258316										35	0.195747	0.120026	0.3028
70	1	26.3	1	1	85.9897	0.378359	0.268023	0.502909		0.621641	0.497091	0.731977				0	31.8	1	0	110.011	0.178497	0.119372	0.258316		0.821503	0.741684	0.880628		34.5	0.137178	0.0856565	0.212488										9.3	0.510495	0.393143	0.626702
71	0	35.5	1	0	126.718	0.123301	0.0743016	0.197713		0.876699	0.802287	0.925698				0	11.9	1	0	29.4708	0.408826	0.304902	0.521591		0.591174	0.478409	0.695098		12.6	0.41061	0.304771	0.525425										10.9	0.524527	0.404505	0.64178
72	0	35	1	0	124.437	0.130134	0.0798808	0.204959		0.869866	0.795041	0.920119				0	25	1	1	80.4719	0.294201	0.206126	0.400905		0.705799	0.599095	0.793874		34.9	0.131526	0.0810208	0.206442										14.6	0.529962	0.400103	0.655886
73	0	29	1	0	97.6516	0.225585	0.15611	0.314458		0.774415	0.685542	0.84389				0	28.3	1	1	94.603	0.237695	0.165189	0.329467		0.762305	0.670533	0.834811		37.4	0.0993697	0.0551462	0.17258										36.5	0.167838	0.097038	0.274586
74	0	27.4	1	1	90.7089	0.2533	0.176692	0.34904		0.7467	0.65096	0.823308				0	34.3	1	0	121.255	0.140054	0.0880177	0.215582		0.859946	0.784418	0.911982		36.5	0.110297	0.0637952	0.184031										22.7	0.445626	0.320563	0.577974
75	1	38.4	1	0	140.085	0.135842	0.0717054	0.242367		0.864158	0.757633	0.928295				0	34.2	1	0	120.802	0.141504	0.0892086	0.217146		0.858496	0.782854	0.910791		30	0.208443	0.143004	0.29357										29.3	0.315064	0.218405	0.430917
76	0	26	1	0	84.7105	0.277377	0.194106	0.379546		0.722623	0.620454	0.805894				0	40.5	1	0	149.903	0.0674664	0.0315393	0.138468		0.932534	0.861532	0.968461		24.3	0.305687	0.214312	0.415422										50.2	0.0254507	0.00565206	0.10713
77	1	44.5	1	1	168.899	0.0613221	0.0217887	0.160794		0.938678	0.839206	0.978211				0	35.7	1	0	127.633	0.120629	0.0721287	0.194892		0.879371	0.805108	0.927871		5.6	0.326981	0.220464	0.454928										8.5	0.500282	0.382808	0.617724
78	1	34	1	0	119.896	0.215462	0.136492	0.323031		0.784538	0.676969	0.863508				0	46.2	1	0	177.084	0.0299072	0.00930728	0.091873		0.970093	0.908127	0.990693		20.3	0.363722	0.256864	0.485964										5.3	0.433114	0.298436	0.578456
79	1	45.3	1	0	172.743	0.0545941	0.0182474	0.152121		0.945406	0.847879	0.981753				0	46.2	1	0	177.084	0.0299072	0.00930728	0.091873		0.970093	0.908127	0.990693		36.3	0.112826	0.0658233	0.186684										6.9	0.472459	0.350042	0.59828
80	0	9.8	1	0	22.3673	0.395645	0.296933	0.503664		0.604355	0.496336	0.703067				0	5.1	1	1	8.30913	0.314389	0.204934	0.449268		0.685611	0.550732	0.795066		41.3	0.0606444	0.026948	0.130811										51.8	0.0194974	0.00374722	0.0951268
81	1	44.2	1	0	167.462	0.0640115	0.023261	0.164154		0.935989	0.835846	0.976739				0	30	1	1	102.036	0.208443	0.143004	0.29357		0.791557	0.70643	0.856996		27.4	0.2533	0.176692	0.34904										34.6	0.203536	0.12652	0.310755
82	1	6.8	1	1	13.0351	0.47036	0.347389	0.597037		0.52964	0.402963	0.652611				0	3.7	1	0	4.84083	0.273498	0.156323	0.433386		0.726502	0.566614	0.843677		33.1	0.157961	0.102709	0.235148										66	0.00136976	6.03084e-05	0.0302507
83	0	31.8	1	0	110.011	0.178497	0.119372	0.258316		0.821503	0.741684	0.880628				0	9.5	1	0	21.3873	0.392723	0.294497	0.500471		0.607277	0.499529	0.705503		6	0.336322	0.231983	0.459511										31	0.278321	0.188714	0.390022
84	0	11.9	1	0	29.4708	0.408826	0.304902	0.521591		0.591174	0.478409	0.695098				0	35.9	1	0	128.548	0.117992	0.0699908	0.192114		0.882008	0.807886	0.930009		3.2	0.256812	0.137892	0.427441										9	0.506932	0.389682	0.623424
85	0	25	1	1	80.4719	0.294201	0.206126	0.400905		0.705799	0.599095	0.793874				0	33.2	1	0	116.285	0.156428	0.101454	0.23345		0.843572	0.76655	0.898546		33	0.159501	0.103968	0.236857										46.3	0.0470477	0.0145329	0.141838
86	1	10.5	1	0	24.6894	0.521765	0.402662	0.638443		0.478235	0.361557	0.597338				0	38.8	1	0	141.947	0.0838646	0.0432996	0.156227		0.916135	0.843773	0.9567		20.6	0.359949	0.253956	0.481621										2.5	0.328948	0.168656	0.54222
87	1	17.7	1	0	50.8621	0.511135	0.377573	0.643126		0.488865	0.356874	0.622427				0	7.4	1	0	14.811	0.364114	0.265207	0.476013		0.635886	0.523987	0.734793		28.6	0.232499	0.16131	0.323004										8.6	0.501685	0.384299	0.618885
88	0	28.3	1	1	94.603	0.237695	0.165189	0.329467		0.762305	0.670533	0.834811				0	26.9	1	0	88.5582	0.261944	0.182984	0.359964		0.738056	0.640036	0.817016		3.9	0.279861	0.163601	0.435701										42.3	0.0832792	0.034667	0.186863
89	0	34.3	1	0	121.255	0.140054	0.0880177	0.215582		0.859946	0.784418	0.911982				0	33.9	1	1	119.444	0.145901	0.0928205	0.221911		0.854099	0.778089	0.907179		38.6	0.0859681	0.0448708	0.158462										4.5	0.408386	0.265537	0.568589
90	0	34.2	1	0	120.802	0.141504	0.0892086	0.217146		0.858496	0.782854	0.910791				0	39.4	1	1	144.746	0.077776	0.0388262	0.149713		0.922224	0.850287	0.961174		8.3	0.378191	0.280595	0.486765										3.9	0.38735	0.238214	0.561085
91	1	36.4	1	0	130.842	0.16963	0.0984954	0.276389		0.83037	0.723611	0.901505				0	3.8	1	0	5.073	0.276702	0.159972	0.434547		0.723298	0.565453	0.840028		32.8	0.162603	0.106499	0.240313										48.5	0.0334807	0.00862098	0.121259
92	0	40.5	1	0	149.903	0.0674664	0.0315393	0.138468		0.932534	0.861532	0.968461				0	42.8	1	0	160.78	0.0493138	0.0198033	0.117528		0.950686	0.882472	0.980197		36.4	0.111557	0.0648046	0.185353										33	0.235906	0.153596	0.344378
93	0	35.7	1	0	127.633	0.120629	0.0721287	0.194892		0.879371	0.805108	0.927871				0	31.8	1	0	110.011	0.178497	0.119372	0.258316		0.821503	0.741684	0.880628		11.6	0.40768	0.304591	0.519591										40.9	0.100084	0.0456893	0.205307
94	1	36.2	1	1	129.924	0.173245	0.101444	0.280026		0.826755	0.719974	0.898556				0	34.5	1	0	122.163	0.137178	0.0856565	0.212488		0.862822	0.787512	0.914343		8.8	0.384814	0.287246	0.492618										33.1	0.233833	0.151864	0.342195
95	1	6.2	1	0	11.3122	0.456794	0.329876	0.589581		0.543206	0.410419	0.670124				0	12.6	1	1	31.9246	0.41061	0.304771	0.525425		0.58939	0.474575	0.695229		11.6	0.40768	0.304591	0.519591										9.5	0.512699	0.395192	0.628819
96	0	46.2	1	0	177.084	0.0299072	0.00930728	0.091873		0.970093	0.908127	0.990693				0	34.9	1	0	123.982	0.131526	0.0810208	0.206442		0.868474	0.793558	0.918979		26.4	0.270543	0.189196	0.370868										5.6	0.441473	0.309598	0.582155
97	1	57	1	0	230.454	0.00779902	0.000907471	0.0636902		0.992201	0.93631	0.999093				0	37.4	1	0	135.45	0.0993697	0.0551462	0.17258		0.90063	0.82742	0.944854		5	0.311746	0.20169	0.448142										27.6	0.351418	0.247082	0.472181
98	1	34	1	0	119.896	0.215462	0.136492	0.323031		0.784538	0.676969	0.863508				0	36.5	1	0	131.302	0.110297	0.0637952	0.184031		0.889703	0.815969	0.936205		36.4	0.111557	0.0648046	0.185353										29.9	0.30209	0.208007	0.416356
99	0	46.2	1	0	177.084	0.0299072	0.00930728	0.091873		0.970093	0.908127	0.990693				0	30	1	1	102.036	0.208443	0.143004	0.29357		0.791557	0.70643	0.856996		34.8	0.132927	0.0821685	0.207936										12	0.529772	0.406793	0.64924
100	0	5.1	1	1	8.30913	0.314389	0.204934	0.449268		0.685611	0.550732	0.795066				0	24.3	1	0	77.5286	0.305687	0.214312	0.415422		0.694313	0.584578	0.785688		5.5	0.324545	0.217455	0.453791										29	0.321535	0.223556	0.43822
101	1	52.1	1	0	205.96	0.0185312	0.00346442	0.093008		0.981469	0.906992	0.996536				0	5.6	1	0	9.64749	0.326981	0.220464	0.454928		0.673019	0.545072	0.779536		12.8	0.410897	0.304532	0.526299										9	0.506932	0.389682	0.623424
102	0	30	1	1	102.036	0.208443	0.143004	0.29357		0.791557	0.70643	0.856996				0	20.3	1	0	61.1156	0.363722	0.256864	0.485964		0.636278	0.514036	0.743136		22.6	0.332188	0.233335	0.448426										8.8	0.50438	0.387104	0.621176
103	0	3.7	1	0	4.84083	0.273498	0.156323	0.433386		0.726502	0.566614	0.843677				0	36.3	1	0	130.383	0.112826	0.0658233	0.186684		0.887174	0.813316	0.934177		4.7	0.303564	0.191711	0.444769										22.7	0.445626	0.320563	0.577974
104	1	16.3	1	1	45.496	0.521973	0.389278	0.651638		0.478027	0.348362	0.610722				0	41.3	1	0	153.672	0.0606444	0.026948	0.130811		0.939356	0.869189	0.973052		18.2	0.386725	0.275621	0.51102										10.6	0.5225	0.403179	0.639306
105	0	9.5	1	0	21.3873	0.392723	0.294497	0.500471		0.607277	0.499529	0.705503				0	27.4	1	1	90.7089	0.2533	0.176692	0.34904		0.7467	0.65096	0.823308		32.6	0.165731	0.109047	0.243817										10.8	0.523881	0.4041	0.640976
106	0	35.9	1	0	128.548	0.117992	0.0699908	0.192114		0.882008	0.807886	0.930009				0	33.1	1	0	115.835	0.157961	0.102709	0.235148		0.842039	0.764852	0.897291		9.7	0.394701	0.296163	0.502613										29	0.321535	0.223556	0.43822
107	0	33.2	1	0	116.285	0.156428	0.101454	0.23345		0.843572	0.76655	0.898546				0	6	1	0	10.7506	0.336322	0.231983	0.459511		0.663678	0.540489	0.768017		35	0.130134	0.0798808	0.204959										17.7	0.511135	0.377573	0.643126
108	1	38	1	0	138.228	0.142243	0.0766502	0.24884		0.857757	0.75116	0.92335				0	3.2	1	1	3.72208	0.256812	0.137892	0.427441		0.743188	0.572559	0.862108		18.8	0.3808	0.270569	0.504858										8.6	0.501685	0.384299	0.618885
109	0	38.8	1	0	141.947	0.0838646	0.0432996	0.156227		0.916135	0.843773	0.9567				0	33	1	0	115.385	0.159501	0.103968	0.236857		0.840499	0.763143	0.896032		48.6	0.0205159	0.0052385	0.0769033										5.9	0.449361	0.320082	0.585863
110	1	32.3	1	0	112.245	0.250565	0.165813	0.359945		0.749435	0.640055	0.834187				0	20.6	1	1	62.321	0.359949	0.253956	0.481621		0.640051	0.518379	0.746044		54	0.00824857	0.00129088	0.0507998										10.8	0.523881	0.4041	0.640976
111	1	34.3	1	0	121.255	0.209464	0.131474	0.316842		0.790536	0.683158	0.868526				0	28.6	1	0	95.9074	0.232499	0.16131	0.323004		0.767501	0.676996	0.83869		20.8	0.357372	0.251989	0.478627										4.9	0.421205	0.282535	0.573529
112	0	7.4	1	0	14.811	0.364114	0.265207	0.476013		0.635886	0.523987	0.734793				0	3.9	1	1	5.30781	0.279861	0.163601	0.435701		0.720139	0.564299	0.836399		5	0.311746	0.20169	0.448142										63	0.00249397	0.000153899	0.0390265
113	1	19.6	1	1	58.3204	0.490842	0.358423	0.624559		0.509158	0.375441	0.641577				0	38.6	1	0	141.016	0.0859681	0.0448708	0.158462		0.914032	0.841538	0.955129		6.4	0.345027	0.242629	0.464157										5.6	0.441473	0.309598	0.582155
114	0	26.9	1	0	88.5582	0.261944	0.182984	0.359964		0.738056	0.640036	0.817016				0	8.3	1	1	17.5649	0.378191	0.280595	0.486765		0.621809	0.513235	0.719405		43.5	0.0446429	0.0170572	0.111769										33	0.235906	0.153596	0.344378
115	1	5.4	1	1	9.10655	0.435953	0.302231	0.579688		0.564047	0.420312	0.697769				0	32.8	1	1	114.486	0.162603	0.106499	0.240313		0.837397	0.759687	0.893501		10.3	0.399913	0.300185	0.508689										40.5	0.105308	0.049291	0.210866
116	0	33.9	1	1	119.444	0.145901	0.0928205	0.221911		0.854099	0.778089	0.907179				0	36.4	1	0	130.842	0.111557	0.0648046	0.185353		0.888443	0.814647	0.935195		11	0.404675	0.303219	0.514987										28.7	0.327989	0.228673	0.445526
117	1	38.6	1	0	141.016	0.13271	0.0693136	0.23919		0.86729	0.76081	0.930686				0	11.6	1	0	28.4317	0.40768	0.304591	0.519591		0.59232	0.480409	0.695409		37.5	0.0982017	0.0542346	0.171355										8.4	0.498841	0.381257	0.616554
118	0	39.4	1	1	144.746	0.077776	0.0388262	0.149713		0.922224	0.850287	0.961174				0	8.8	1	0	19.1378	0.384814	0.287246	0.492618		0.615186	0.507382	0.712754		18.6	0.382836	0.272282	0.507004										13.4	0.531867	0.404949	0.654792
119	0	3.8	1	0	5.073	0.276702	0.159972	0.434547		0.723298	0.565453	0.840028				0	11.6	1	1	28.4317	0.40768	0.304591	0.519591		0.59232	0.480409	0.695409		13	0.411089	0.304211	0.527072
120	1	8.6	1	0	18.5052	0.501685	0.384299	0.618885		0.498315	0.381115	0.615701				0	26.4	1	0	86.4168	0.270543	0.189196	0.370868		0.729457	0.629132	0.810804		12	0.409156	0.304955	0.522211
121	1	33.5	1	0	117.637	0.225603	0.14498	0.333569		0.774397	0.666431	0.85502				0	5	1	0	8.04719	0.311746	0.20169	0.448142		0.688254	0.551858	0.79831		37.6	0.0970431	0.0533329	0.170139
122	1	16.3	1	1	45.496	0.521973	0.389278	0.651638		0.478027	0.348362	0.610722				0	36.4	1	0	130.842	0.111557	0.0648046	0.185353		0.888443	0.814647	0.935195		24.2	0.307304	0.215465	0.417458
123	1	38.6	1	0	141.016	0.13271	0.0693136	0.23919		0.86729	0.76081	0.930686				0	34.8	1	0	123.527	0.132927	0.0821685	0.207936		0.867073	0.792064	0.917832		35.5	0.123301	0.0743016	0.197713
124	0	42.8	1	0	160.78	0.0493138	0.0198033	0.117528		0.950686	0.882472	0.980197				0	5.5	1	0	9.37611	0.324545	0.217455	0.453791		0.675455	0.546209	0.782545		19.1	0.377636	0.267946	0.50147
125	0	31.8	1	0	110.011	0.178497	0.119372	0.258316		0.821503	0.741684	0.880628				0	12.8	1	1	32.6329	0.410897	0.304532	0.526299		0.589103	0.473701	0.695468		5.2	0.31699	0.208134	0.450395
126	1	7.5	1	0	15.1118	0.484129	0.364405	0.605703		0.515871	0.394297	0.635595				0	22.6	1	0	70.4657	0.332188	0.233335	0.448426		0.667812	0.551574	0.766665		21.6	0.346602	0.243903	0.465899
127	1	8.2	1	1	17.2539	0.495847	0.377969	0.614189		0.504153	0.385811	0.622031				0	4.7	1	0	7.27354	0.303564	0.191711	0.444769		0.696436	0.555231	0.808289		29	0.225585	0.15611	0.314458
128	1	41.2	1	0	153.2	0.0962907	0.0431233	0.201224		0.903709	0.798776	0.956877				0	18.2	1	0	52.8059	0.386725	0.275621	0.51102		0.613275	0.48898	0.724379		6.7	0.351149	0.250015	0.467681
129	0	34.5	1	0	122.163	0.137178	0.0856565	0.212488		0.862822	0.787512	0.914343				0	32.6	1	0	113.589	0.165731	0.109047	0.243817		0.834269	0.756183	0.890953		27.3	0.255031	0.177957	0.351224
130	0	12.6	1	1	31.9246	0.41061	0.304771	0.525425		0.58939	0.474575	0.695229				0	9.7	1	1	22.0396	0.394701	0.296163	0.502613		0.605299	0.497387	0.703837		5.5	0.324545	0.217455	0.453791
131	1	7.8	1	1	16.0222	0.489392	0.370622	0.609372		0.510608	0.390628	0.629378				0	35	1	0	124.437	0.130134	0.0798808	0.204959		0.869866	0.795041	0.920119		16.2	0.402224	0.290312	0.525343
132	0	34.9	1	0	123.982	0.131526	0.0810208	0.206442		0.868474	0.793558	0.918979				0	18.8	1	0	55.1565	0.3808	0.270569	0.504858		0.6192	0.495142	0.729431		27	0.260218	0.181732	0.35778
133	0	37.4	1	0	135.45	0.0993697	0.0551462	0.17258		0.90063	0.82742	0.944854				0	48.6	1	0	188.744	0.0205159	0.0052385	0.0769033		0.979484	0.923097	0.994762		26.4	0.270543	0.189196	0.370868
134	1	34.7	1	0	123.072	0.201576	0.124884	0.308749		0.798424	0.691251	0.875116				0	54	1	0	215.405	0.00824857	0.00129088	0.0507998		0.991751	0.9492	0.998709		22.5	0.333673	0.234413	0.450245
135	0	36.5	1	0	131.302	0.110297	0.0637952	0.184031		0.889703	0.815969	0.936205				0	20.8	1	0	63.127	0.357372	0.251989	0.478627		0.642628	0.521373	0.748011		35.9	0.117992	0.0699908	0.192114
136	0	30	1	1	102.036	0.208443	0.143004	0.29357		0.791557	0.70643	0.856996				0	5	1	0	8.04719	0.311746	0.20169	0.448142		0.688254	0.551858	0.79831		6	0.336322	0.231983	0.459511
137	1	5.8	1	0	10.1956	0.446783	0.316663	0.584626		0.553217	0.415374	0.683337				0	6.4	1	1	11.8803	0.345027	0.242629	0.464157		0.654973	0.535843	0.757371		26.6	0.26711	0.186721	0.366512
138	0	24.3	1	0	77.5286	0.305687	0.214312	0.415422		0.694313	0.584578	0.785688				0	43.5	1	0	164.115	0.0446429	0.0170572	0.111769		0.955357	0.888231	0.982943		7.8	0.370722	0.272609	0.480805
139	0	5.6	1	0	9.64749	0.326981	0.220464	0.454928		0.673019	0.545072	0.779536				0	10.3	1	1	24.0211	0.399913	0.300185	0.508689		0.600087	0.491311	0.699815		18.7	0.381826	0.271429	0.505942
140	0	20.3	1	0	61.1156	0.363722	0.256864	0.485964		0.636278	0.514036	0.743136				0	11	1	1	26.3768	0.404675	0.303219	0.514987		0.595325	0.485013	0.696781		41.5	0.0590254	0.0258885	0.128962
141	1	7.2	1	0	14.2134	0.478489	0.357552	0.602001		0.521511	0.397999	0.642448				0	37.5	1	0	135.913	0.0982017	0.0542346	0.171355		0.901798	0.828645	0.945765		32.9	0.161048	0.105231	0.238579
142	1	5.6	1	0	9.64749	0.441473	0.309598	0.582155		0.558527	0.417845	0.690402				0	18.6	1	0	54.3708	0.382836	0.272282	0.507004		0.617164	0.492996	0.727718		32.7	0.164163	0.107771	0.242059
143	1	33.8	1	1	118.992	0.219498	0.139869	0.327213		0.780502	0.672787	0.860131				0	13	1	1	33.3443	0.411089	0.304211	0.527072		0.588911	0.472928	0.695789		8.4	0.379583	0.282029	0.487947
144	0	36.3	1	0	130.383	0.112826	0.0658233	0.186684		0.887174	0.813316	0.934177				0	12	1	1	29.8189	0.409156	0.304955	0.522211		0.590844	0.477789	0.695045		13.9	0.410804	0.301843	0.529279
145	1	31	1	0	106.454	0.278321	0.188714	0.390022		0.721679	0.609978	0.811286				0	37.6	1	0	136.375	0.0970431	0.0533329	0.170139		0.902957	0.829861	0.946667		34	0.144427	0.0916102	0.22031
146	0	41.3	1	0	153.672	0.0606444	0.026948	0.130811		0.939356	0.869189	0.973052				0	24.2	1	0	77.1097	0.307304	0.215465	0.417458		0.692696	0.582542	0.784535		5.4	0.322067	0.214396	0.452656
147	1	35	1	1	124.437	0.195747	0.120026	0.3028		0.804253	0.6972	0.879974				0	35.5	1	1	126.718	0.123301	0.0743016	0.197713		0.876699	0.802287	0.925698		5.8	0.331732	0.226329	0.457212
148	1	9.3	1	0	20.7391	0.510495	0.393143	0.626702		0.489505	0.373298	0.606857				0	19.1	1	0	56.339	0.377636	0.267946	0.50147		0.622364	0.49853	0.732054		42.2	0.0536241	0.0224446	0.122682
149	1	10.9	1	0	26.0375	0.524527	0.404505	0.64178		0.475473	0.35822	0.595495				0	5.2	1	0	8.57302	0.31699	0.208134	0.450395		0.68301	0.549605	0.791866		9.6	0.393728	0.295351	0.501549
150	0	27.4	1	1	90.7089	0.2533	0.176692	0.34904		0.7467	0.65096	0.823308				0	21.6	1	1	66.3702	0.346602	0.243903	0.465899		0.653398	0.534101	0.756097		7.3	0.362373	0.263212	0.474816
151	1	14.6	1	0	39.1429	0.529962	0.400103	0.655886		0.470038	0.344114	0.599897				0	29	1	0	97.6516	0.225585	0.15611	0.314458		0.774415	0.685542	0.84389		6.7	0.351149	0.250015	0.467681
152	1	36.5	1	0	131.302	0.167838	0.097038	0.274586		0.832162	0.725414	0.902962				0	6.7	1	1	12.7441	0.351149	0.250015	0.467681		0.648851	0.532319	0.749985		31.8	0.178497	0.119372	0.258316
153	0	33.1	1	0	115.835	0.157961	0.102709	0.235148		0.842039	0.764852	0.897291				0	27.3	1	0	90.278	0.255031	0.177957	0.351224		0.744969	0.648776	0.822043		16	0.403386	0.291571	0.526228
154	0	6	1	0	10.7506	0.336322	0.231983	0.459511		0.663678	0.540489	0.768017				0	5.5	1	0	9.37611	0.324545	0.217455	0.453791		0.675455	0.546209	0.782545		26	0.277377	0.194106	0.379546
155	0	3.2	1	1	3.72208	0.256812	0.137892	0.427441		0.743188	0.572559	0.862108				0	16.2	1	0	45.1172	0.402224	0.290312	0.525343		0.597776	0.474657	0.709688		9.7	0.394701	0.296163	0.502613
156	0	33	1	0	115.385	0.159501	0.103968	0.236857		0.840499	0.763143	0.896032				0	27	1	0	88.9876	0.260218	0.181732	0.35778		0.739782	0.64222	0.818268		5.6	0.326981	0.220464	0.454928
157	0	20.6	1	1	62.321	0.359949	0.253956	0.481621		0.640051	0.518379	0.746044				0	26.4	1	0	86.4168	0.270543	0.189196	0.370868		0.729457	0.629132	0.810804		2.6	0.23529	0.115682	0.419851
158	1	22.7	1	1	70.8777	0.445626	0.320563	0.577974		0.554374	0.422026	0.679437				0	22.5	1	1	70.0541	0.333673	0.234413	0.450245		0.666327	0.549755	0.765587		24.5	0.302434	0.211993	0.411319
159	1	29.3	1	0	98.9633	0.315064	0.218405	0.430917		0.684936	0.569083	0.781595				0	35.9	1	0	128.548	0.117992	0.0699908	0.192114		0.882008	0.807886	0.930009		3.7	0.273498	0.156323	0.433386
160	0	28.6	1	0	95.9074	0.232499	0.16131	0.323004		0.767501	0.676996	0.83869				0	6	1	0	10.7506	0.336322	0.231983	0.459511		0.663678	0.540489	0.768017		15.4	0.406413	0.295083	0.528269
161	1	50.2	1	0	196.584	0.0254507	0.00565206	0.10713		0.974549	0.89287	0.994348				0	26.6	1	0	87.2722	0.26711	0.186721	0.366512		0.73289	0.633488	0.813279		34.4	0.138612	0.0868336	0.214029
162	1	8.5	1	1	18.1906	0.500282	0.382808	0.617724		0.499718	0.382276	0.617192				0	7.8	1	0	16.0222	0.370722	0.272609	0.480805		0.629278	0.519195	0.727391		7.5	0.36582	0.267143	0.477211
163	1	5.3	1	1	8.83885	0.433114	0.298436	0.578456		0.566886	0.421544	0.701564				0	18.7	1	0	54.7634	0.381826	0.271429	0.505942		0.618174	0.494058	0.728571		5.3	0.319549	0.211288	0.451525
164	1	6.9	1	0	13.3275	0.472459	0.350042	0.59828		0.527541	0.40172	0.649958				0	41.5	1	0	154.616	0.0590254	0.0258885	0.128962		0.940975	0.871038	0.974111		5.6	0.326981	0.220464	0.454928
165	0	3.9	1	1	5.30781	0.279861	0.163601	0.435701		0.720139	0.564299	0.836399				0	32.9	1	0	114.935	0.161048	0.105231	0.238579		0.838952	0.761421	0.894769
166	0	38.6	1	0	141.016	0.0859681	0.0448708	0.158462		0.914032	0.841538	0.955129				0	32.7	1	0	114.037	0.164163	0.107771	0.242059		0.835837	0.757941	0.892229
167	0	8.3	1	1	17.5649	0.378191	0.280595	0.486765		0.621809	0.513235	0.719405				0	8.4	1	0	17.8771	0.379583	0.282029	0.487947		0.620417	0.512053	0.717971
168	0	32.8	1	1	114.486	0.162603	0.106499	0.240313		0.837397	0.759687	0.893501				0	13.9	1	0	36.5833	0.410804	0.301843	0.529279		0.589196	0.470721	0.698157
169	0	36.4	1	0	130.842	0.111557	0.0648046	0.185353		0.888443	0.814647	0.935195				0	34	1	0	119.896	0.144427	0.0916102	0.22031		0.855573	0.77969	0.90839
170	0	11.6	1	0	28.4317	0.40768	0.304591	0.519591		0.59232	0.480409	0.695409				0	5.4	1	0	9.10655	0.322067	0.214396	0.452656		0.677933	0.547344	0.785604
171	1	51.8	1	0	204.475	0.0194974	0.00374722	0.0951268		0.980503	0.904873	0.996253				0	5.8	1	0	10.1956	0.331732	0.226329	0.457212		0.668268	0.542788	0.773671
172	0	8.8	1	0	19.1378	0.384814	0.287246	0.492618		0.615186	0.507382	0.712754				0	42.2	1	0	157.93	0.0536241	0.0224446	0.122682		0.946376	0.877318	0.977555
173	0	11.6	1	1	28.4317	0.40768	0.304591	0.519591		0.59232	0.480409	0.695409				0	9.6	1	1	21.7129	0.393728	0.295351	0.501549		0.606272	0.498451	0.704649
174	0	26.4	1	0	86.4168	0.270543	0.189196	0.370868		0.729457	0.629132	0.810804				0	7.3	1	0	14.5115	0.362373	0.263212	0.474816		0.637627	0.525184	0.736788
175	1	34.6	1	0	122.617	0.203536	0.12652	0.310755		0.796464	0.689245	0.87348				0	6.7	1	0	12.7441	0.351149	0.250015	0.467681		0.648851	0.532319	0.749985
176	1	66	1	0	276.517	0.00136976	6.03084e-05	0.0302507		0.99863	0.969749	0.99994				0	31.8	1	1	110.011	0.178497	0.119372	0.258316		0.821503	0.741684	0.880628
177	0	5	1	0	8.04719	0.311746	0.20169	0.448142		0.688254	0.551858	0.79831				0	16	1	0	44.3614	0.403386	0.291571	0.526228		0.596614	0.473772	0.708429
178	1	31	1	0	106.454	0.278321	0.188714	0.390022		0.721679	0.609978	0.811286				0	26	1	0	84.7105	0.277377	0.194106	0.379546		0.722623	0.620454	0.805894
179	1	9	1	1	19.775	0.506932	0.389682	0.623424		0.493068	0.376576	0.610318				0	9.7	1	1	22.0396	0.394701	0.296163	0.502613		0.605299	0.497387	0.703837
180	1	46.3	1	0	177.567	0.0470477	0.0145329	0.141838		0.952952	0.858162	0.985467				0	5.6	1	0	9.64749	0.326981	0.220464	0.454928		0.673019	0.545072	0.779536
181	1	2.5	1	0	2.29073	0.328948	0.168656	0.54222		0.671052	0.45778	0.831344				0	2.6	1	0	2.48433	0.23529	0.115682	0.419851		0.76471	0.580149	0.884318
182	1	8.6	1	1	18.5052	0.501685	0.384299	0.618885		0.498315	0.381115	0.615701				0	24.5	1	0	78.3675	0.302434	0.211993	0.411319		0.697566	0.588681	0.788007
183	1	42.3	1	0	158.404	0.0832792	0.034667	0.186863		0.916721	0.813137	0.965333				0	3.7	1	0	4.84083	0.273498	0.156323	0.433386		0.726502	0.566614	0.843677
184	1	4.5	1	0	6.76835	0.408386	0.265537	0.568589		0.591614	0.431411	0.734463				0	15.4	1	0	42.1093	0.406413	0.295083	0.528269		0.593587	0.471731	0.704917
185	0	36.4	1	0	130.842	0.111557	0.0648046	0.185353		0.888443	0.814647	0.935195				0	34.4	1	0	121.709	0.138612	0.0868336	0.214029		0.861388	0.785971	0.913166
186	0	34.8	1	0	123.527	0.132927	0.0821685	0.207936		0.867073	0.792064	0.917832				0	7.5	1	0	15.1118	0.36582	0.267143	0.477211		0.63418	0.522789	0.732857
187	0	5.5	1	0	9.37611	0.324545	0.217455	0.453791		0.675455	0.546209	0.782545				0	5.3	1	1	8.83885	0.319549	0.211288	0.451525		0.680451	0.548475	0.788712
188	1	3.9	1	1	5.30781	0.38735	0.238214	0.561085		0.61265	0.438915	0.761786				0	5.6	1	1	9.64749	0.326981	0.220464	0.454928		0.673019	0.545072	0.779536
189	1	48.5	1	0	188.256	0.0334807	0.00862098	0.121259		0.966519	0.878741	0.991379
190	0	12.8	1	1	32.6329	0.410897	0.304532	0.526299		0.589103	0.473701	0.695468				1	29.8	0	0	101.156	0.0417792	0.00989589	0.159806		0.958221	0.840194	0.990104
191	0	22.6	1	0	70.4657	0.332188	0.233335	0.448426		0.667812	0.551574	0.766665				1	32.3	0	0	112.245	0.0322593	0.00746072	0.12879		0.967741	0.87121	0.992539
192	0	4.7	1	0	7.27354	0.303564	0.191711	0.444769		0.696436	0.555231	0.808289				1	20.7	0	0	62.7238	0.0831706	0.0204521	0.282712		0.916829	0.717288	0.979548
193	1	33	1	0	115.385	0.235906	0.153596	0.344378		0.764094	0.655622	0.846404				1	30	0	0	102.036	0.0409651	0.0096881	0.157189		0.959035	0.842811	0.990312
194	1	40.9	1	0	151.785	0.100084	0.0456893	0.205307		0.899916	0.794693	0.954311				1	5.6	0	0	9.64749	0.0730508	0.0168353	0.266162		0.926949	0.733838	0.983165
195	0	18.2	1	0	52.8059	0.386725	0.275621	0.51102		0.613275	0.48898	0.724379				1	20.2	0	1	60.7148	0.0852709	0.0209991	0.288325		0.914729	0.711675	0.979001
196	1	33.1	1	0	115.835	0.233833	0.151864	0.342195		0.766167	0.657805	0.848136				1	34.4	0	0	121.709	0.0254382	0.00571264	0.106013		0.974562	0.893987	0.994287
197	0	32.6	1	0	113.589	0.165731	0.109047	0.243817		0.834269	0.756183	0.890953				1	7.5	0	1	15.1118	0.0855624	0.0207466	0.292408		0.914438	0.707592	0.979253
198	0	9.7	1	1	22.0396	0.394701	0.296163	0.502613		0.605299	0.497387	0.703837				1	23.3	0	0	73.359	0.0713896	0.0174236	0.249979		0.92861	0.750021	0.982576
199	1	9.5	1	1	21.3873	0.512699	0.395192	0.628819		0.487301	0.371181	0.604808				1	63	0	0	261.017	0.000249216	9.99979e-06	0.00617566		0.999751	0.993824	0.99999
200	0	35	1	0	124.437	0.130134	0.0798808	0.204959		0.869866	0.795041	0.920119				1	41.8	0	0	156.035	0.00964886	0.00177428	0.0506973		0.990351	0.949303	0.998226
201	0	18.8	1	0	55.1565	0.3808	0.270569	0.504858		0.6192	0.495142	0.729431				1	23.4	0	0	73.774	0.0709184	0.0173035	0.248629		0.929082	0.751371	0.982697
202	1	5.6	1	0	9.64749	0.441473	0.309598	0.582155		0.558527	0.417845	0.690402				1	25	0	0	80.4719	0.063332	0.0153737	0.226483		0.936668	0.773517	0.984626
203	1	27.6	1	0	91.5717	0.351418	0.247082	0.472181		0.648582	0.527819	0.752918				1	7.6	0	0	15.4139	0.0861265	0.0209213	0.293612		0.913873	0.706388	0.979079
204	0	48.6	1	0	188.744	0.0205159	0.0052385	0.0769033		0.979484	0.923097	0.994762				1	10.8	0	0	25.6991	0.0988595	0.0247501	0.32168		0.901141	0.67832	0.97525
205	0	54	1	0	215.405	0.00824857	0.00129088	0.0507998		0.991751	0.9492	0.998709				1	5.8	0	0	10.1956	0.0745207	0.0172959	0.26921		0.925479	0.73079	0.982704
206	1	29.9	1	0	101.596	0.30209	0.208007	0.416356		0.69791	0.583644	0.791993				1	38.8	0	0	141.947	0.0146316	0.00297759	0.0687529		0.985368	0.931247	0.997022
207	0	20.8	1	0	63.127	0.357372	0.251989	0.478627		0.642628	0.521373	0.748011				1	14.4	0	0	38.4081	0.101252	0.0253505	0.327942		0.898748	0.672058	0.97465
208	1	12	1	0	29.8189	0.529772	0.406793	0.64924		0.470228	0.35076	0.593207				1	25.9	0	0	84.2849	0.0590827	0.0142953	0.213761		0.940917	0.786239	0.985705
209	0	5	1	0	8.04719	0.311746	0.20169	0.448142		0.688254	0.551858	0.79831
210	0	6.4	1	1	11.8803	0.345027	0.242629	0.464157		0.654973	0.535843	0.757371				1	64.2	1	0	267.201	0.00196675	0.000106203	0.0352722		0.998033	0.964728	0.999894
211	1	29	1	0	97.6516	0.321535	0.223556	0.43822		0.678465	0.56178	0.776444				1	20.5	1	0	61.9187	0.479164	0.348215	0.613041		0.520836	0.386959	0.651785
212	1	9	1	1	19.775	0.506932	0.389682	0.623424		0.493068	0.376576	0.610318				1	27	1	0	88.9876	0.363975	0.256865	0.48651		0.636025	0.51349	0.743135
213	0	43.5	1	0	164.115	0.0446429	0.0170572	0.111769		0.955357	0.888231	0.982943				1	7.5	1	1	15.1118	0.484129	0.364405	0.605703		0.515871	0.394297	0.635595
214	0	10.3	1	1	24.0211	0.399913	0.300185	0.508689		0.600087	0.491311	0.699815				1	17.7	1	1	50.8621	0.511135	0.377573	0.643126		0.488865	0.356874	0.622427
215	0	11	1	1	26.3768	0.404675	0.303219	0.514987		0.595325	0.485013	0.696781				1	51.8	1	0	204.475	0.0194974	0.00374722	0.0951268		0.980503	0.904873	0.996253
216	0	37.5	1	0	135.913	0.0982017	0.0542346	0.171355		0.901798	0.828645	0.945765				1	22.1	1	0	68.4123	0.45543	0.328464	0.588467		0.54457	0.411533	0.671536
217	1	8.8	1	1	19.1378	0.50438	0.387104	0.621176		0.49562	0.378824	0.612896				1	18.5	1	1	53.9788	0.503342	0.369932	0.636277		0.496658	0.363723	0.630068
218	0	18.6	1	0	54.3708	0.382836	0.272282	0.507004		0.617164	0.492996	0.727718				1	50.9	1	0	200.03	0.022672	0.00472932	0.10173		0.977328	0.89827	0.995271
219	0	13	1	1	33.3443	0.411089	0.304211	0.527072		0.588911	0.472928	0.695789				1	9.8	1	0	22.3673	0.515755	0.3979	0.631883		0.484245	0.368117	0.6021
220	0	12	1	1	29.8189	0.409156	0.304955	0.522211		0.590844	0.477789	0.695045				1	8.3	1	0	17.5649	0.497363	0.379644	0.615376		0.502637	0.384624	0.620356
221	1	22.7	1	1	70.8777	0.445626	0.320563	0.577974		0.554374	0.422026	0.679437				1	32.5	1	0	113.14	0.246352	0.162308	0.355448		0.753648	0.644552	0.837692
222	0	37.6	1	0	136.375	0.0970431	0.0533329	0.170139		0.902957	0.829861	0.946667				1	33	1	0	115.385	0.235906	0.153596	0.344378		0.764094	0.655622	0.846404
223	0	24.2	1	0	77.1097	0.307304	0.215465	0.417458		0.692696	0.582542	0.784535				1	25.5	1	1	82.5863	0.394369	0.280418	0.521093		0.605631	0.478907	0.719582
224	0	35.5	1	1	126.718	0.123301	0.0743016	0.197713		0.876699	0.802287	0.925698				1	27.9	1	0	92.8687	0.345074	0.24212	0.464948		0.654926	0.535052	0.75788
225	0	19.1	1	0	56.339	0.377636	0.267946	0.50147		0.622364	0.49853	0.732054				1	32.2	1	0	111.797	0.252678	0.167569	0.362207		0.747322	0.637793	0.832431
226	0	5.2	1	0	8.57302	0.31699	0.208134	0.450395		0.68301	0.549605	0.791866				1	32	1	0	110.904	0.256918	0.171085	0.36676		0.743082	0.63324	0.828915
227	0	21.6	1	1	66.3702	0.346602	0.243903	0.465899		0.653398	0.534101	0.756097				1	47	1	0	180.957	0.0423005	0.0123464	0.134994		0.957699	0.865006	0.987654
228	0	29	1	0	97.6516	0.225585	0.15611	0.314458		0.774415	0.685542	0.84389				1	18.2	1	0	52.8059	0.506396	0.372873	0.639013		0.493604	0.360987	0.627127
229	0	6.7	1	1	12.7441	0.351149	0.250015	0.467681		0.648851	0.532319	0.749985				1	33.5	1	0	117.637	0.225603	0.14498	0.333569		0.774397	0.666431	0.85502
230	0	27.3	1	0	90.278	0.255031	0.177957	0.351224		0.744969	0.648776	0.822043				1	26.8	1	1	88.1292	0.368117	0.260081	0.491235		0.631883	0.508765	0.739919
231	0	5.5	1	0	9.37611	0.324545	0.217455	0.453791		0.675455	0.546209	0.782545				1	35.4	1	0	126.262	0.188097	0.113673	0.295027		0.811903	0.704973	0.886327
232	1	10.6	1	0	25.0251	0.5225	0.403179	0.639306		0.4775	0.360694	0.596821				1	9.8	1	1	22.3673	0.515755	0.3979	0.631883		0.484245	0.368117	0.6021
233	1	10.8	1	1	25.6991	0.523881	0.4041	0.640976		0.476119	0.359024	0.5959				1	6.7	1	1	12.7441	0.468216	0.344661	0.595794		0.531784	0.404206	0.655339
234	1	29	1	0	97.6516	0.321535	0.223556	0.43822		0.678465	0.56178	0.776444				1	4.1	1	1	5.78505	0.39461	0.247544	0.563606		0.60539	0.436394	0.752456
235	0	16.2	1	0	45.1172	0.402224	0.290312	0.525343		0.597776	0.474657	0.709688				1	12.5	1	1	31.5716	0.531083	0.406675	0.651744		0.468917	0.348256	0.593325
236	1	17.7	1	0	50.8621	0.511135	0.377573	0.643126		0.488865	0.356874	0.622427				1	86.8	1	0	387.441	1.37709e-05	4.21504e-08	0.00447908		0.999986	0.995521	1
237	0	27	1	0	88.9876	0.260218	0.181732	0.35778		0.739782	0.64222	0.818268				1	47.9	1	0	185.331	0.0367981	0.00996842	0.126605		0.963202	0.873395	0.990032
238	1	8.6	1	0	18.5052	0.501685	0.384299	0.618885		0.498315	0.381115	0.615701				1	14.5	1	1	38.7752	0.530243	0.400605	0.655925		0.469757	0.344075	0.599395
239	0	26.4	1	0	86.4168	0.270543	0.189196	0.370868		0.729457	0.629132	0.810804				1	38.9	1	0	142.413	0.1281	0.0658273	0.234497		0.8719	0.765503	0.934173
240	0	22.5	1	1	70.0541	0.333673	0.234413	0.450245		0.666327	0.549755	0.765587				1	26	1	0	84.7105	0.384421	0.272717	0.509806		0.615579	0.490194	0.727283
241	0	35.9	1	0	128.548	0.117992	0.0699908	0.192114		0.882008	0.807886	0.930009				1	26.3	1	1	85.9897	0.378359	0.268023	0.502909		0.621641	0.497091	0.731977
242	1	5.9	1	0	10.4722	0.449361	0.320082	0.585863		0.550639	0.414137	0.679918				1	38.4	1	0	140.085	0.135842	0.0717054	0.242367		0.864158	0.757633	0.928295
243	1	10.8	1	0	25.6991	0.523881	0.4041	0.640976		0.476119	0.359024	0.5959				1	44.5	1	1	168.899	0.0613221	0.0217887	0.160794		0.938678	0.839206	0.978211
244	1	4.9	1	0	7.78725	0.421205	0.282535	0.573529		0.578795	0.426471	0.717465				1	34	1	0	119.896	0.215462	0.136492	0.323031		0.784538	0.676969	0.863508
245	1	63	1	0	261.017	0.00249397	0.000153899	0.0390265		0.997506	0.960973	0.999846				1	45.3	1	0	172.743	0.0545941	0.0182474	0.152121		0.945406	0.847879	0.981753
246	1	5.6	1	0	9.64749	0.441473	0.309598	0.582155		0.558527	0.417845	0.690402				1	44.2	1	0	167.462	0.0640115	0.023261	0.164154		0.935989	0.835846	0.976739
247	1	33	1	1	115.385	0.235906	0.153596	0.344378		0.764094	0.655622	0.846404				1	6.8	1	1	13.0351	0.47036	0.347389	0.597037		0.52964	0.402963	0.652611
248	1	40.5	1	1	149.903	0.105308	0.049291	0.210866		0.894692	0.789134	0.950709				1	10.5	1	0	24.6894	0.521765	0.402662	0.638443		0.478235	0.361557	0.597338
249	0	6	1	0	10.7506	0.336322	0.231983	0.459511		0.663678	0.540489	0.768017				1	17.7	1	0	50.8621	0.511135	0.377573	0.643126		0.488865	0.356874	0.622427
250	0	26.6	1	0	87.2722	0.26711	0.186721	0.366512		0.73289	0.633488	0.813279				1	36.4	1	0	130.842	0.16963	0.0984954	0.276389		0.83037	0.723611	0.901505
251	0	7.8	1	0	16.0222	0.370722	0.272609	0.480805		0.629278	0.519195	0.727391				1	36.2	1	1	129.924	0.173245	0.101444	0.280026		0.826755	0.719974	0.898556
252	0	18.7	1	0	54.7634	0.381826	0.271429	0.505942		0.618174	0.494058	0.728571				1	6.2	1	0	11.3122	0.456794	0.329876	0.589581		0.543206	0.410419	0.670124
253	0	41.5	1	0	154.616	0.0590254	0.0258885	0.128962		0.940975	0.871038	0.974111				1	57	1	0	230.454	0.00779902	0.000907471	0.0636902		0.992201	0.93631	0.999093
254	0	32.9	1	0	114.935	0.161048	0.105231	0.238579		0.838952	0.761421	0.894769				1	34	1	0	119.896	0.215462	0.136492	0.323031		0.784538	0.676969	0.863508
255	0	32.7	1	0	114.037	0.164163	0.107771	0.242059		0.835837	0.757941	0.892229				1	52.1	1	0	205.96	0.0185312	0.00346442	0.093008		0.981469	0.906992	0.996536
256	0	8.4	1	0	17.8771	0.379583	0.282029	0.487947		0.620417	0.512053	0.717971				1	16.3	1	1	45.496	0.521973	0.389278	0.651638		0.478027	0.348362	0.610722
257	0	13.9	1	0	36.5833	0.410804	0.301843	0.529279		0.589196	0.470721	0.698157				1	38	1	0	138.228	0.142243	0.0766502	0.24884		0.857757	0.75116	0.92335
258	0	34	1	0	119.896	0.144427	0.0916102	0.22031		0.855573	0.77969	0.90839				1	32.3	1	0	112.245	0.250565	0.165813	0.359945		0.749435	0.640055	0.834187
259	1	28.7	1	1	96.3429	0.327989	0.228673	0.445526		0.672011	0.554474	0.771327				1	34.3	1	0	121.255	0.209464	0.131474	0.316842		0.790536	0.683158	0.868526
260	0	5.4	1	0	9.10655	0.322067	0.214396	0.452656		0.677933	0.547344	0.785604				1	19.6	1	1	58.3204	0.490842	0.358423	0.624559		0.509158	0.375441	0.641577
261	0	5.8	1	0	10.1956	0.331732	0.226329	0.457212		0.668268	0.542788	0.773671				1	5.4	1	1	9.10655	0.435953	0.302231	0.579688		0.564047	0.420312	0.697769
262	0	42.2	1	0	157.93	0.0536241	0.0224446	0.122682		0.946376	0.877318	0.977555				1	38.6	1	0	141.016	0.13271	0.0693136	0.23919		0.86729	0.76081	0.930686
263	1	8.4	1	1	17.8771	0.498841	0.381257	0.616554		0.501159	0.383446	0.618743				1	8.6	1	0	18.5052	0.501685	0.384299	0.618885		0.498315	0.381115	0.615701
264	0	9.6	1	1	21.7129	0.393728	0.295351	0.501549		0.606272	0.498451	0.704649				1	33.5	1	0	117.637	0.225603	0.14498	0.333569		0.774397	0.666431	0.85502
265	1	13.4	1	0	34.7764	0.531867	0.404949	0.654792		0.468133	0.345208	0.595051				1	16.3	1	1	45.496	0.521973	0.389278	0.651638		0.478027	0.348362	0.610722
266	0	7.3	1	0	14.5115	0.362373	0.263212	0.474816		0.637627	0.525184	0.736788				1	38.6	1	0	141.016	0.13271	0.0693136	0.23919		0.86729	0.76081	0.930686
267	0	6.7	1	0	12.7441	0.351149	0.250015	0.467681		0.648851	0.532319	0.749985				1	7.5	1	0	15.1118	0.484129	0.364405	0.605703		0.515871	0.394297	0.635595
268	0	31.8	1	1	110.011	0.178497	0.119372	0.258316		0.821503	0.741684	0.880628				1	8.2	1	1	17.2539	0.495847	0.377969	0.614189		0.504153	0.385811	0.622031
269	0	16	1	0	44.3614	0.403386	0.291571	0.526228		0.596614	0.473772	0.708429				1	41.2	1	0	153.2	0.0962907	0.0431233	0.201224		0.903709	0.798776	0.956877
270	0	26	1	0	84.7105	0.277377	0.194106	0.379546		0.722623	0.620454	0.805894				1	7.8	1	1	16.0222	0.489392	0.370622	0.609372		0.510608	0.390628	0.629378
271	0	9.7	1	1	22.0396	0.394701	0.296163	0.502613		0.605299	0.497387	0.703837				1	34.7	1	0	123.072	0.201576	0.124884	0.308749		0.798424	0.691251	0.875116
272	0	5.6	1	0	9.64749	0.326981	0.220464	0.454928		0.673019	0.545072	0.779536				1	5.8	1	0	10.1956	0.446783	0.316663	0.584626		0.553217	0.415374	0.683337
273	0	2.6	1	0	2.48433	0.23529	0.115682	0.419851		0.76471	0.580149	0.884318				1	7.2	1	0	14.2134	0.478489	0.357552	0.602001		0.521511	0.397999	0.642448
274	0	24.5	1	0	78.3675	0.302434	0.211993	0.411319		0.697566	0.588681	0.788007				1	5.6	1	0	9.64749	0.441473	0.309598	0.582155		0.558527	0.417845	0.690402
275	0	3.7	1	0	4.84083	0.273498	0.156323	0.433386		0.726502	0.566614	0.843677				1	33.8	1	1	118.992	0.219498	0.139869	0.327213		0.780502	0.672787	0.860131
276	0	15.4	1	0	42.1093	0.406413	0.295083	0.528269		0.593587	0.471731	0.704917				1	31	1	0	106.454	0.278321	0.188714	0.390022		0.721679	0.609978	0.811286
277	0	34.4	1	0	121.709	0.138612	0.0868336	0.214029		0.861388	0.785971	0.913166				1	35	1	1	124.437	0.195747	0.120026	0.3028		0.804253	0.6972	0.879974
278	0	7.5	1	0	15.1118	0.36582	0.267143	0.477211		0.63418	0.522789	0.732857				1	9.3	1	0	20.7391	0.510495	0.393143	0.626702		0.489505	0.373298	0.606857
279	0	5.3	1	1	8.83885	0.319549	0.211288	0.451525		0.680451	0.548475	0.788712				1	10.9	1	0	26.0375	0.524527	0.404505	0.64178		0.475473	0.35822	0.595495
280	0	5.6	1	1	9.64749	0.326981	0.220464	0.454928		0.673019	0.545072	0.779536				1	14.6	1	0	39.1429	0.529962	0.400103	0.655886		0.470038	0.344114	0.599897
281	0	34.2	0	0	120.802	0.0161681	0.00357921	0.0699279		0.983832	0.930072	0.996421				1	36.5	1	0	131.302	0.167838	0.097038	0.274586		0.832162	0.725414	0.902962
282	1	29.8	0	0	101.156	0.0417792	0.00989589	0.159806		0.958221	0.840194	0.990104				1	22.7	1	1	70.8777	0.445626	0.320563	0.577974		0.554374	0.422026	0.679437
283	1	32.3	0	0	112.245	0.0322593	0.00746072	0.12879		0.967741	0.87121	0.992539				1	29.3	1	0	98.9633	0.315064	0.218405	0.430917		0.684936	0.569083	0.781595
284	0	25.3	0	0	81.7394	0.0389842	0.00919979	0.150545		0.961016	0.849455	0.9908				1	50.2	1	0	196.584	0.0254507	0.00565206	0.10713		0.974549	0.89287	0.994348
285	0	29.9	0	0	101.596	0.0258411	0.00598578	0.104626		0.974159	0.895374	0.994014				1	8.5	1	1	18.1906	0.500282	0.382808	0.617724		0.499718	0.382276	0.617192
286	0	30.9	0	0	106.01	0.0233314	0.00536453	0.0956844		0.976669	0.904316	0.994635				1	5.3	1	1	8.83885	0.433114	0.298436	0.578456		0.566886	0.421544	0.701564
287	1	20.7	0	0	62.7238	0.0831706	0.0204521	0.282712		0.916829	0.717288	0.979548				1	6.9	1	0	13.3275	0.472459	0.350042	0.59828		0.527541	0.40172	0.649958
288	1	30	0	0	102.036	0.0409651	0.0096881	0.157189		0.959035	0.842811	0.990312				1	51.8	1	0	204.475	0.0194974	0.00374722	0.0951268		0.980503	0.904873	0.996253
289	0	30	0	0	102.036	0.0255834	0.00592212	0.10371		0.974417	0.89629	0.994078				1	34.6	1	0	122.617	0.203536	0.12652	0.310755		0.796464	0.689245	0.87348
290	1	5.6	0	0	9.64749	0.0730508	0.0168353	0.266162		0.926949	0.733838	0.983165				1	66	1	0	276.517	0.00136976	6.03084e-05	0.0302507		0.99863	0.969749	0.99994
291	1	20.2	0	1	60.7148	0.0852709	0.0209991	0.288325		0.914729	0.711675	0.979001				1	31	1	0	106.454	0.278321	0.188714	0.390022		0.721679	0.609978	0.811286
292	0	20.5	0	0	61.9187	0.0533713	0.0126962	0.198198		0.946629	0.801802	0.987304				1	9	1	1	19.775	0.506932	0.389682	0.623424		0.493068	0.376576	0.610318
293	0	32.6	0	0	113.589	0.0194217	0.00439178	0.0816693		0.980578	0.918331	0.995608				1	46.3	1	0	177.567	0.0470477	0.0145329	0.141838		0.952952	0.858162	0.985467
294	1	34.4	0	0	121.709	0.0254382	0.00571264	0.106013		0.974562	0.893987	0.994287				1	2.5	1	0	2.29073	0.328948	0.168656	0.54222		0.671052	0.45778	0.831344
295	1	7.5	0	1	15.1118	0.0855624	0.0207466	0.292408		0.914438	0.707592	0.979253				1	8.6	1	1	18.5052	0.501685	0.384299	0.618885		0.498315	0.381115	0.615701
296	0	27.5	0	0	91.1401	0.0324261	0.00760335	0.127848		0.967574	0.872152	0.992397				1	42.3	1	0	158.404	0.0832792	0.034667	0.186863		0.916721	0.813137	0.965333
297	0	28.4	0	0	95.0375	0.0298721	0.00697804	0.118886		0.970128	0.881114	0.993022				1	4.5	1	0	6.76835	0.408386	0.265537	0.568589		0.591614	0.431411	0.734463
298	0	29	0	0	97.6516	0.0282236	0.00657306	0.11307		0.971776	0.88693	0.993427				1	3.9	1	1	5.30781	0.38735	0.238214	0.561085		0.61265	0.438915	0.761786
299	0	25.5	0	0	82.5863	0.0383748	0.00905185	0.148457		0.961625	0.851543	0.990948				1	48.5	1	0	188.256	0.0334807	0.00862098	0.121259		0.966519	0.878741	0.991379
300	0	22.6	0	0	70.4657	0.0472517	0.0112045	0.178352		0.952748	0.821648	0.988796				1	33	1	0	115.385	0.235906	0.153596	0.344378		0.764094	0.655622	0.846404
301	1	23.3	0	0	73.359	0.0713896	0.0174236	0.249979		0.92861	0.750021	0.982576				1	40.9	1	0	151.785	0.100084	0.0456893	0.205307		0.899916	0.794693	0.954311
302	0	44.2	0	0	167.462	0.00417364	0.000683734	0.0250305		0.995826	0.974969	0.999316				1	33.1	1	0	115.835	0.233833	0.151864	0.342195		0.766167	0.657805	0.848136
303	0	31.5	0	0	108.675	0.0218991	0.00500881	0.0905617		0.978101	0.909438	0.994991				1	9.5	1	1	21.3873	0.512699	0.395192	0.628819		0.487301	0.371181	0.604808
304	1	63	0	0	261.017	0.000249216	9.99979e-06	0.00617566		0.999751	0.993824	0.99999				1	5.6	1	0	9.64749	0.441473	0.309598	0.582155		0.558527	0.417845	0.690402
305	1	41.8	0	0	156.035	0.00964886	0.00177428	0.0506973		0.990351	0.949303	0.998226				1	27.6	1	0	91.5717	0.351418	0.247082	0.472181		0.648582	0.527819	0.752918
306	0	4.1	0	0	5.78505	0.038412	0.00798232	0.165492		0.961588	0.834508	0.992018				1	29.9	1	0	101.596	0.30209	0.208007	0.416356		0.69791	0.583644	0.791993
307	0	16	0	0	44.3614	0.0631545	0.0151513	0.22803		0.936846	0.77197	0.984849				1	12	1	0	29.8189	0.529772	0.406793	0.64924		0.470228	0.35076	0.593207
308	0	10.7	0	0	25.3616	0.0630114	0.0151502	0.227192		0.936989	0.772808	0.98485				1	29	1	0	97.6516	0.321535	0.223556	0.43822		0.678465	0.56178	0.776444
309	1	23.4	0	0	73.774	0.0709184	0.0173035	0.248629		0.929082	0.751371	0.982697				1	9	1	1	19.775	0.506932	0.389682	0.623424		0.493068	0.376576	0.610318
310	1	25	0	0	80.4719	0.063332	0.0153737	0.226483		0.936668	0.773517	0.984626				1	8.8	1	1	19.1378	0.50438	0.387104	0.621176		0.49562	0.378824	0.612896
311	0	9.3	0	0	20.7391	0.0600722	0.0143358	0.219265		0.939928	0.780735	0.985664				1	22.7	1	1	70.8777	0.445626	0.320563	0.577974		0.554374	0.422026	0.679437
312	1	7.6	0	0	15.4139	0.0861265	0.0209213	0.293612		0.913873	0.706388	0.979079				1	10.6	1	0	25.0251	0.5225	0.403179	0.639306		0.4775	0.360694	0.596821
313	1	10.8	0	0	25.6991	0.0988595	0.0247501	0.32168		0.901141	0.67832	0.97525				1	10.8	1	1	25.6991	0.523881	0.4041	0.640976		0.476119	0.359024	0.5959
314	0	25.3	0	0	81.7394	0.0389842	0.00919979	0.150545		0.961016	0.849455	0.9908				1	29	1	0	97.6516	0.321535	0.223556	0.43822		0.678465	0.56178	0.776444
315	0	22.7	0	0	70.8777	0.0469491	0.011131	0.177353		0.953051	0.822647	0.988869				1	17.7	1	0	50.8621	0.511135	0.377573	0.643126		0.488865	0.356874	0.622427
316	0	6.6	0	0	12.4547	0.0507698	0.0116337	0.195517		0.94923	0.804483	0.988366				1	8.6	1	0	18.5052	0.501685	0.384299	0.618885		0.498315	0.381115	0.615701
317	1	5.8	0	0	10.1956	0.0745207	0.0172959	0.26921		0.925479	0.73079	0.982704				1	5.9	1	0	10.4722	0.449361	0.320082	0.585863		0.550639	0.414137	0.679918
318	0	23.6	0	0	74.6054	0.0442022	0.0104649	0.168215		0.955798	0.831785	0.989535				1	10.8	1	0	25.6991	0.523881	0.4041	0.640976		0.476119	0.359024	0.5959
319	1	38.8	0	0	141.947	0.0146316	0.00297759	0.0687529		0.985368	0.931247	0.997022				1	4.9	1	0	7.78725	0.421205	0.282535	0.573529		0.578795	0.426471	0.717465
320	0	34	0	0	119.896	0.0165521	0.00367515	0.0713175		0.983448	0.928682	0.996325				1	63	1	0	261.017	0.00249397	0.000153899	0.0390265		0.997506	0.960973	0.999846
321	1	14.4	0	0	38.4081	0.101252	0.0253505	0.327942		0.898748	0.672058	0.97465				1	5.6	1	0	9.64749	0.441473	0.309598	0.582155		0.558527	0.417845	0.690402
322	0	7.8	0	0	16.0222	0.0554787	0.013017	0.207352		0.944521	0.792648	0.986983				1	33	1	1	115.385	0.235906	0.153596	0.344378		0.764094	0.655622	0.846404
323	1	25.9	0	0	84.2849	0.0590827	0.0142953	0.213761		0.940917	0.786239	0.985705				1	40.5	1	1	149.903	0.105308	0.049291	0.210866		0.894692	0.789134	0.950709
																1	28.7	1	1	96.3429	0.327989	0.228673	0.445526		0.672011	0.554474	0.771327
																1	8.4	1	1	17.8771	0.498841	0.381257	0.616554		0.501159	0.383446	0.618743
																1	13.4	1	0	34.7764	0.531867	0.404949	0.654792		0.468133	0.345208	0.595051

[truncated: 1 more sheets: out p]
